# Supplementary material for: 2-Bromo-3-nitro­benzaldehyde
Source: Acta Crystallogr Sect E Struct Rep Online. 2009 Oct 17;65(Pt 11):o2761. doi: 10.1107/S160053680904104X (PMC2971273; doi:10.1107/S160053680904104X)
Supplement: Supplementary file 1 [file e-65-o2761-sup1.cif]

##############################################################################
###                                                                        ###
###        Electronic paper (Acta Crystallographica Section E)             ###
###                                                                        ###
##############################################################################
#                                                                            #
# This CIF contains the data in a paper accepted for publication in Acta     #
# Crystallographica Section E. It conforms to the requirements of Notes      #
# for Authors for Section E, and has been peer reviewed under the auspices   #
# of the IUCr Commission on Journals.                                        #
#                                                                            #
# Full details of the Crystallographic Information File format               #
# are given in the paper "The Crystallographic Information File (CIF):       #
# a New Standard Archive File for Crystallography" by S. R. Hall, F. H.      #
# Allen and I. D. Brown [Acta Cryst. (1991), A47, 655-685].                  #
#                                                                            #
# The current version of the core CIF dictionary is obtainable from          #
# ftp://ftp.iucr.org/pub/cif_core.dic. The current version number is 2.4.    #
#                                                                            #
# Software is freely available for graphical display of the structure(s) in  #
# this CIF.  For information consult the CIF home page http://www.iucr.org/  #
# cif/home.html                                                              #
#                                                                            #
# This file may be used for bona fide research purposes within the           #
# scientific community so long as proper attribution is given to the journal # 
# article from which it was obtained.                                        #
#                                                                            #
##############################################################################
                                             
data_I
_audit_creation_method     SHELXL-97
_chemical_name_systematic
;
2-Bromo-3-nitrobenzaldehyde
;
_chemical_name_common     ?
_chemical_formula_moiety     'C7 H4 Br N O3'
_chemical_formula_sum     'C7 H4 Br N O3'
_chemical_formula_iupac     'C7 H4 Br N O3'
_chemical_formula_weight     230.02
_chemical_melting_point     ?
_symmetry_cell_setting     monoclinic
_symmetry_space_group_name_H-M     'P 21/c'
loop_
    _symmetry_equiv_pos_as_xyz
    'x, y, z'
    '-x, y+1/2, -z+1/2'
    '-x, -y, -z'
    'x, -y-1/2, z-1/2'
_cell_length_a     8.1578(8)
_cell_length_b     6.3079(5)
_cell_length_c     15.0537(11)
_cell_angle_alpha     90.00
_cell_angle_beta     91.603(8)
_cell_angle_gamma     90.00
_cell_volume     774.34(11)
_cell_formula_units_Z     4
_cell_measurement_reflns_used     2069
_cell_measurement_theta_min     4.6959
_cell_measurement_theta_max     30.4983
_cell_measurement_temperature     296(2)
_exptl_crystal_description     'rectangular plate'
_exptl_crystal_colour     orange
_exptl_crystal_size_max     0.27
_exptl_crystal_size_mid     0.18
_exptl_crystal_size_min     0.09
_exptl_crystal_density_diffrn     1.973
_exptl_crystal_density_meas     ?
_exptl_crystal_density_method     'not measured'
_exptl_crystal_F_000     448
_exptl_absorpt_coefficient_mu     5.269
_exptl_absorpt_correction_type     multi-scan
_exptl_absorpt_process_details     '(CrysAlisPro; Oxford Diffraction, 2009)'
_exptl_absorpt_correction_T_min     0.3304
_exptl_absorpt_correction_T_max     0.6485
_exptl_special_details
;
;
_diffrn_ambient_temperature     296(2)
_diffrn_radiation_type     MoK\a
_diffrn_radiation_wavelength     0.71073
_diffrn_radiation_source     'Enhance (Mo) X-ray Source'
_diffrn_radiation_monochromator     graphite
_diffrn_measurement_device_type     'Oxford Diffraction Gemini R'
_diffrn_measurement_method     \w
_diffrn_detector_area_resol_mean     10.5081
_diffrn_reflns_number     5208
_diffrn_reflns_av_R_equivalents     0.0309
_diffrn_reflns_av_sigmaI/netI     0.0516
_diffrn_reflns_theta_min     4.86
_diffrn_reflns_theta_max     30.57
_diffrn_reflns_theta_full     25.00
_diffrn_measured_fraction_theta_max     0.893
_diffrn_measured_fraction_theta_full     0.990
_diffrn_reflns_limit_h_min     -11
_diffrn_reflns_limit_h_max     10
_diffrn_reflns_limit_k_min     -8
_diffrn_reflns_limit_k_max     7
_diffrn_reflns_limit_l_min     -21
_diffrn_reflns_limit_l_max     11
_diffrn_standards_number     2
_diffrn_standards_interval_count     50
_diffrn_standards_interval_time     ?
_diffrn_standards_decay_%     <2%
_refine_special_details
;
Refinement of <i>F</i>^2^ against ALL reflections. The weighted <i>R</i>-factor
<i>wR</i> and goodness of fit <i>S</i> are based on <i>F</i>^2^, conventional
<i>R</i>-factors <i>R</i> are based on <i>F</i>, with <i>F</i> set to zero for
negative <i>F</i>^2^. The threshold expression of <i>F</i>^2^ >
\s(<i>F</i>^2^) is used only for calculating <i>R</i>-factors(gt) <i>etc</i>.
and is not relevant to the choice of reflections for refinement.
<i>R</i>-factors based on <i>F</i>^2^ are statistically about twice as large
as those based on <i>F</i>, and <i>R</i>- factors based on ALL data will be
even larger.
;
_reflns_number_total     2120
_reflns_number_gt     1308
_reflns_threshold_expression     I>2\s(I)
_refine_ls_structure_factor_coef     Fsqd
_refine_ls_matrix_type     full
_refine_ls_R_factor_all     0.0657
_refine_ls_R_factor_gt     0.0305
_refine_ls_wR_factor_gt     0.0655
_refine_ls_wR_factor_ref     0.0793
_refine_ls_goodness_of_fit_ref     0.971
_refine_ls_restrained_S_all     0.971
_refine_ls_number_reflns     2120
_refine_ls_number_parameters     109
_refine_ls_number_restraints     0
_refine_ls_hydrogen_treatment     constr
_refine_ls_weighting_scheme     calc
_refine_ls_weighting_details
                 'calc w=1/[\s^2^(Fo^2^)+(0.0388P)^2^] where P=(Fo^2^+2Fc^2^)/3'
_atom_sites_solution_hydrogens     geom
_atom_sites_solution_primary     direct
_atom_sites_solution_secondary     difmap
_refine_ls_shift/su_max     0.000
_refine_ls_shift/su_mean     0.000
_refine_diff_density_max     0.773
_refine_diff_density_min     -0.453
_refine_ls_extinction_method     none
_refine_ls_extinction_coef     ?
loop_
    _atom_type_symbol
    _atom_type_description
    _atom_type_scat_dispersion_real
    _atom_type_scat_dispersion_imag
    _atom_type_scat_source
    'C' 'C' 0.0033 0.0016
                         'International Tables Vol C Tables 4.2.6.8 and 6.1.1.4'
    'H' 'H' 0.0000 0.0000
                         'International Tables Vol C Tables 4.2.6.8 and 6.1.1.4'
    'N' 'N' 0.0061 0.0033
                         'International Tables Vol C Tables 4.2.6.8 and 6.1.1.4'
    'O' 'O' 0.0106 0.0060
                         'International Tables Vol C Tables 4.2.6.8 and 6.1.1.4'
    'Br' 'Br' -0.2901 2.4595
                         'International Tables Vol C Tables 4.2.6.8 and 6.1.1.4'
_computing_data_collection
;
CrysAlisPro (Oxford Diffraction, 2009)
;
_computing_cell_refinement
;
CrysAlisPro (Oxford Diffraction, 2009)
;
_computing_data_reduction
;
CrysAlisPro (Oxford Diffraction, 2009)
;
_computing_structure_solution     'SHELXS97 (Sheldrick, 2008)'
_computing_structure_refinement     'SHELXL97 (Sheldrick, 2008)'
_computing_molecular_graphics     'SHELXTL (Sheldrick, 2008)'
_computing_publication_material     'SHELXTL (Sheldrick, 2008)'
loop_
    _atom_site_type_symbol
    _atom_site_label
    _atom_site_fract_x
    _atom_site_fract_y
    _atom_site_fract_z
    _atom_site_U_iso_or_equiv
    _atom_site_adp_type
    _atom_site_calc_flag
    _atom_site_refinement_flags
    _atom_site_occupancy
    _atom_site_disorder_assembly
    _atom_site_disorder_group
    Br Br1 0.14664(4) 0.22483(5) 0.465488(18) 0.04777(13) Uani d . 1 . .
    O O1 0.4218(3) 0.7906(3) 0.39513(14) 0.0541(5) Uani d . 1 . .
    O O2 -0.0180(3) 0.1829(4) 0.63917(17) 0.0744(7) Uani d . 1 . .
    O O3 0.1725(4) 0.1401(5) 0.73881(17) 0.0868(8) Uani d . 1 . .
    N N1 0.1141(4) 0.2271(4) 0.67396(17) 0.0505(7) Uani d . 1 . .
    C C1 0.3125(3) 0.6054(4) 0.51753(16) 0.0348(6) Uani d . 1 . .
    C C2 0.2254(3) 0.4311(4) 0.54696(16) 0.0328(5) Uani d . 1 . .
    C C3 0.2073(3) 0.4060(4) 0.63756(17) 0.0370(6) Uani d . 1 . .
    C C4 0.2767(3) 0.5454(5) 0.69788(18) 0.0470(7) Uani d . 1 . .
    H H4 0.2653 0.5227 0.7584 0.056 Uiso calc R 1 . .
    C C5 0.3621(4) 0.7169(5) 0.6692(2) 0.0508(8) Uani d . 1 . .
    H H5 0.4088 0.8119 0.7098 0.061 Uiso calc R 1 . .
    C C6 0.3785(4) 0.7478(4) 0.5787(2) 0.0434(7) Uani d . 1 . .
    H H6 0.4348 0.8660 0.5587 0.052 Uiso calc R 1 . .
    C C7 0.3397(4) 0.6456(5) 0.42181(18) 0.0443(7) Uani d . 1 . .
    H H7 0.2910 0.5545 0.3803 0.053 Uiso calc R 1 . .
loop_
    _atom_site_aniso_label
    _atom_site_aniso_U_11
    _atom_site_aniso_U_22
    _atom_site_aniso_U_33
    _atom_site_aniso_U_12
    _atom_site_aniso_U_13
    _atom_site_aniso_U_23
    Br1 0.0561(2) 0.04590(19) 0.04115(18) -0.00979(14) -0.00130(13) -0.00726(13)
    O1 0.0632(13) 0.0526(13) 0.0468(12) -0.0092(11) 0.0069(10) 0.0147(10)
    O2 0.0641(16) 0.0862(18) 0.0735(17) -0.0285(14) 0.0124(14) 0.0052(14)
    O3 0.119(2) 0.0817(19) 0.0591(15) -0.0035(17) -0.0007(15) 0.0315(15)
    N1 0.0631(18) 0.0518(16) 0.0375(13) -0.0010(13) 0.0145(13) 0.0043(12)
    C1 0.0361(14) 0.0354(14) 0.0329(13) 0.0038(11) 0.0010(11) -0.0006(11)
    C2 0.0306(13) 0.0351(13) 0.0325(13) 0.0046(11) -0.0014(10) -0.0021(11)
    C3 0.0363(14) 0.0407(14) 0.0341(14) 0.0034(12) 0.0039(11) 0.0007(11)
    C4 0.0520(18) 0.060(2) 0.0291(13) 0.0078(15) 0.0055(13) -0.0049(13)
    C5 0.0549(19) 0.0558(18) 0.0413(16) -0.0046(15) -0.0044(14) -0.0159(14)
    C6 0.0449(17) 0.0392(17) 0.0460(16) -0.0018(12) 0.0017(13) -0.0033(13)
    C7 0.0486(17) 0.0447(16) 0.0394(15) 0.0044(14) -0.0053(13) 0.0003(13)
_geom_special_details
;
All e.s.d.'s (except the e.s.d. in the dihedral angle between two l.s. planes)
are estimated using the full covariance matrix. The cell e.s.d.'s are taken
into account individually in the estimation of e.s.d.'s in distances, angles
and torsion angles; correlations between e.s.d.'s in cell parameters are only
used when they are defined by crystal symmetry. An approximate (isotropic)
treatment of cell e.s.d.'s is used for estimating e.s.d.'s involving l.s.
planes.
;
loop_
    _geom_bond_atom_site_label_1
    _geom_bond_atom_site_label_2
    _geom_bond_site_symmetry_2
    _geom_bond_distance
    _geom_bond_publ_flag
    Br1 C2 . 1.889(2) ?
    Br1 O2 . 2.984(2) ?
    Br1 Br1 3_556 3.8714(6) ?
    O1 C7 . 1.209(3) ?
    O2 N1 . 1.217(4) ?
    O2 Br1 3_556 3.179(3) ?
    O3 N1 . 1.206(4) ?
    N1 C3 . 1.475(4) ?
    C1 C6 . 1.384(4) ?
    C1 C2 . 1.388(3) ?
    C1 C7 . 1.486(4) ?
    C2 C3 . 1.385(3) ?
    C3 C4 . 1.375(4) ?
    C4 C5 . 1.363(4) ?
    C4 H4 . 0.9300 ?
    C5 C6 . 1.387(4) ?
    C5 H5 . 0.9300 ?
    C6 H6 . 0.9300 ?
    C7 H7 . 0.9300 ?
loop_
    _geom_angle_atom_site_label_1
    _geom_angle_atom_site_label_2
    _geom_angle_atom_site_label_3
    _geom_angle_site_symmetry_1
    _geom_angle_site_symmetry_3
    _geom_angle
    _geom_angle_publ_flag
    C2 Br1 O2 . . 69.23(9) ?
    C2 Br1 Br1 . 3_556 122.15(8) ?
    O2 Br1 Br1 . 3_556 53.36(5) ?
    N1 O2 Br1 . . 86.66(16) ?
    N1 O2 Br1 . 3_556 132.4(2) ?
    Br1 O2 Br1 . 3_556 77.75(6) ?
    O3 N1 O2 . . 124.7(3) ?
    O3 N1 C3 . . 116.9(3) ?
    O2 N1 C3 . . 118.4(3) ?
    C6 C1 C2 . . 119.6(2) ?
    C6 C1 C7 . . 117.9(2) ?
    C2 C1 C7 . . 122.4(2) ?
    C3 C2 C1 . . 118.3(2) ?
    C3 C2 Br1 . . 121.12(19) ?
    C1 C2 Br1 . . 120.42(18) ?
    C4 C3 C2 . . 121.6(2) ?
    C4 C3 N1 . . 116.8(2) ?
    C2 C3 N1 . . 121.6(2) ?
    C5 C4 C3 . . 120.2(3) ?
    C5 C4 H4 . . 119.9 ?
    C3 C4 H4 . . 119.9 ?
    C4 C5 C6 . . 119.1(3) ?
    C4 C5 H5 . . 120.4 ?
    C6 C5 H5 . . 120.4 ?
    C1 C6 C5 . . 121.1(3) ?
    C1 C6 H6 . . 119.5 ?
    C5 C6 H6 . . 119.5 ?
    O1 C7 C1 . . 123.4(3) ?
    O1 C7 H7 . . 118.3 ?
    C1 C7 H7 . . 118.3 ?
loop_
    _geom_torsion_atom_site_label_1
    _geom_torsion_atom_site_label_2
    _geom_torsion_atom_site_label_3
    _geom_torsion_atom_site_label_4
    _geom_torsion_site_symmetry_1
    _geom_torsion_site_symmetry_2
    _geom_torsion_site_symmetry_3
    _geom_torsion_site_symmetry_4
    _geom_torsion
    _geom_torsion_publ_flag
    C2 Br1 O2 N1 . . . . -37.66(19) ?
    Br1 Br1 O2 N1 3_556 . . . 134.7(2) ?
    C2 Br1 O2 Br1 . . . 3_556 -172.41(10) ?
    Br1 O2 N1 O3 . . . . -137.5(3) ?
    Br1 O2 N1 O3 3_556 . . . -67.4(4) ?
    Br1 O2 N1 C3 . . . . 45.6(2) ?
    Br1 O2 N1 C3 3_556 . . . 115.6(3) ?
    C6 C1 C2 C3 . . . . 0.2(4) ?
    C7 C1 C2 C3 . . . . 179.5(2) ?
    C6 C1 C2 Br1 . . . . -175.8(2) ?
    C7 C1 C2 Br1 . . . . 3.6(3) ?
    O2 Br1 C2 C3 . . . . 19.93(19) ?
    Br1 Br1 C2 C3 3_556 . . . 12.7(2) ?
    O2 Br1 C2 C1 . . . . -164.3(2) ?
    Br1 Br1 C2 C1 3_556 . . . -171.45(16) ?
    C1 C2 C3 C4 . . . . -1.7(4) ?
    Br1 C2 C3 C4 . . . . 174.2(2) ?
    C1 C2 C3 N1 . . . . 178.9(2) ?
    Br1 C2 C3 N1 . . . . -5.2(3) ?
    O3 N1 C3 C4 . . . . -41.7(4) ?
    O2 N1 C3 C4 . . . . 135.4(3) ?
    O3 N1 C3 C2 . . . . 137.7(3) ?
    O2 N1 C3 C2 . . . . -45.1(4) ?
    C2 C3 C4 C5 . . . . 1.8(4) ?
    N1 C3 C4 C5 . . . . -178.8(3) ?
    C3 C4 C5 C6 . . . . -0.3(4) ?
    C2 C1 C6 C5 . . . . 1.3(4) ?
    C7 C1 C6 C5 . . . . -178.1(3) ?
    C4 C5 C6 C1 . . . . -1.3(5) ?
    C6 C1 C7 O1 . . . . 3.1(4) ?
    C2 C1 C7 O1 . . . . -176.3(3) ?
loop_
    _geom_hbond_atom_site_label_D
    _geom_hbond_atom_site_label_H
    _geom_hbond_atom_site_label_A
    _geom_hbond_site_symmetry_A
    _geom_hbond_distance_DH
    _geom_hbond_distance_HA
    _geom_hbond_distance_DA
    _geom_hbond_angle_DHA
    C6 H6 O1 3_676 0.93 2.55 3.354(4) 145.1
    C7 H7 O3 4_565 0.93 2.62 3.534(4) 167.7
data_global
_journal_date_recd_electronic     2009-09-26
_journal_date_accepted     2009-10-08
_journal_name_full     'Acta Crystallographica, Section E'
_journal_year     2009
_journal_volume     65
_journal_issue     11
_journal_page_first     o2761
_journal_page_last     o2761
_journal_paper_category     QO
_journal_coeditor_code     OM2283
_publ_contact_author_name     'Harkesh B. Singh'
_publ_contact_author_address
;
Department of Chemistry
Indian Institute of Technology Bombay
Powai 400 076
India
;
_publ_contact_author_email     'chhbsia@chem.iitb.ac.in'
_publ_contact_author_fax     '22 2572 3480'
_publ_contact_author_phone     '22 2576 7190'
_publ_section_title
;
2-Bromo-3-nitrobenzaldehyde
;
loop_
    _publ_author_name
    _publ_author_footnote
    _publ_author_address
    'Singh, Vijay P.' .
;
Department of Chemistry
Indian Institute of Technology Bombay
Powai, Mumbai 400 076
India
;
    'Singh, Harkesh B.' .
;
Department of Chemistry
Indian Institute of Technology Bombay
Powai, Mumbai 400 076
India
;
    'Butcher, Ray J.' .
;
Department of Chemistry
Howard University
525 College Street NW
Washington
DC 20059
USA
;
