# Supplementary material for: 2-Bromo-3-nitro­benzaldehyde
Source: Acta Crystallogr Sect E Struct Rep Online. 2009 Oct 17;65(Pt 11):o2761. doi: 10.1107/S160053680904104X (PMC2971273; doi:10.1107/S160053680904104X)
Supplement: Supplementary file 2 [file e-65-o2761-Isup2.hkl]

# 
# h,k,l, Fc-squared, Fo-squared, sigma(Fo-squared) and status flag 
# 
data_I
_shelx_title ' hbs_vps_silica_2_R in P2(1)/c' 
_shelx_refln_list_code          4 
_shelx_F_calc_maximum      215.07 
_exptl_crystal_F_000       448.00 
_reflns_d_resolution_high  0.6988 
 
loop_ 
 _symmetry_equiv_pos_as_xyz 
 'x, y, z' 
 '-x, y+1/2, -z+1/2' 
 '-x, -y, -z' 
 'x, -y-1/2, z-1/2' 
 
_cell_length_a     8.1578 
_cell_length_b     6.3079 
_cell_length_c    15.0537 
_cell_angle_alpha  90.000 
_cell_angle_beta   91.603 
_cell_angle_gamma  90.000 
 
_shelx_F_squared_multiplier     1.000 
 
loop_ 
 _refln_index_h 
 _refln_index_k 
 _refln_index_l 
 _refln_F_squared_calc 
 _refln_F_squared_meas 
 _refln_F_squared_sigma 
 _refln_observed_status 
   2   0   0     6008.65     6307.24    157.07 o 
   3   0   0     3844.57     3775.72     85.65 o 
   4   0   0     6062.87     6097.08    120.06 o 
   5   0   0      179.84      170.75      6.90 o 
   6   0   0     1421.69     1378.71     15.56 o 
   7   0   0     1089.84     1044.01     14.12 o 
   8   0   0      180.05      218.40     21.33 o 
   9   0   0        2.02        9.56     46.17 o 
  10   0   0       71.67       89.58     26.29 o 
  11   0   0       55.29       61.19     28.29 o 
   2   1   0    46254.95    43824.38    547.34 o 
   3   1   0       11.20       12.10      3.56 o 
   4   1   0     3234.20     3344.89     37.82 o 
   5   1   0     3455.58     3350.95     28.41 o 
   6   1   0     1508.04     1644.16     40.25 o 
   7   1   0        2.14       -4.17     58.61 o 
   8   1   0      253.93      239.03     24.00 o 
   9   1   0      170.48      186.51     17.69 o 
  10   1   0       12.82       -1.29     12.77 o 
  11   1   0       13.98       33.45     22.99 o 
   0   2   0    24715.48    23938.56    213.00 o 
   1   2   0     2512.41     2635.34     21.28 o 
   2   2   0      532.85      596.28      6.53 o 
   3   2   0     3372.07     3238.41     27.33 o 
   4   2   0     8023.64     8104.96     91.09 o 
   5   2   0       16.79       13.89      4.15 o 
   6   2   0      894.02      868.97     17.19 o 
   7   2   0      917.12      964.05     24.40 o 
   8   2   0      227.11      250.00     13.44 o 
   9   2   0       39.38       29.47     24.04 o 
  10   2   0      113.26      102.36     22.81 o 
   1   3   0     1755.24     1741.96     17.07 o 
   2   3   0     5292.78     5297.19     39.03 o 
   3   3   0      271.16      289.13      6.69 o 
   4   3   0       13.49        9.92      7.70 o 
   5   3   0     2105.99     2077.01     30.56 o 
   6   3   0     2135.24     2163.21     24.48 o 
   7   3   0       24.06       15.06      7.93 o 
   8   3   0      327.19      307.89     17.47 o 
   9   3   0       85.92      113.41     15.30 o 
  10   3   0        3.51        9.01     16.87 o 
   0   4   0     2598.03     2628.87     60.71 o 
   1   4   0      588.60      604.68      9.66 o 
   2   4   0        9.74       13.18      5.52 o 
   3   4   0     1320.76     1295.76     27.60 o 
   4   4   0     1722.98     1716.78     33.99 o 
   5   4   0       43.73       48.47     10.51 o 
   6   4   0       24.87       19.35      8.84 o 
   7   4   0      367.20      401.67     22.96 o 
   8   4   0      203.97      204.16     29.15 o 
   9   4   0       38.35       23.24     13.29 o 
   1   5   0      569.88      571.54     16.12 o 
   2   5   0     1259.11     1244.98     35.65 o 
   3   5   0      100.77      112.12      6.81 o 
   4   5   0       51.04       44.87      6.65 o 
   5   5   0      351.08      357.25     11.26 o 
   6   5   0      166.43      212.84     13.63 o 
   7   5   0        0.11       12.05     16.59 o 
   8   5   0        2.70       14.18     21.72 o 
   0   6   0      865.50      853.29     23.62 o 
   1   6   0      102.20       99.68     13.20 o 
   2   6   0       94.62       85.10     10.64 o 
   3   6   0      253.10      257.60     11.06 o 
   4   6   0      201.97      245.80     17.44 o 
   5   6   0       13.01       -0.83      3.07 o 
   6   6   0        3.47       -3.48     13.34 o 
   7   6   0       18.47       31.34     35.70 o 
   1   7   0       52.64       47.39     15.82 o 
   2   7   0      213.90      198.96     26.78 o 
   3   7   0       19.07       12.62     21.66 o 
   4   7   0       15.47       19.44     19.98 o 
   5   7   0       11.75       -6.18    169.84 o 
   6   7   0       22.53        7.19     22.90 o 
   0   8   0       25.54       -8.54     21.77 o 
   3   8   0        0.72       -8.34    424.86 o 
   4   8   0       57.53       29.27     42.63 o 
 -11   1   1        0.69       -4.76    180.13 o 
 -10   1   1        9.27        5.06     12.77 o 
  -9   1   1       32.25       26.75     20.46 o 
  -8   1   1        3.84       -2.20     14.25 o 
  -7   1   1      181.78      185.61     13.87 o 
  -6   1   1       10.10       11.89      5.02 o 
  -5   1   1       27.62       32.44      4.59 o 
  -4   1   1      286.39      284.00      4.58 o 
  -3   1   1       25.50       22.41      3.43 o 
  -2   1   1     2739.37     3001.35     33.96 o 
   2   1   1     1148.67     1290.57     19.54 o 
   3   1   1     1277.72     1368.82     33.60 o 
   4   1   1      213.45      237.15      9.26 o 
   5   1   1      225.89      231.42      6.28 o 
   6   1   1       39.05       39.91     10.55 o 
   7   1   1      101.69      107.83     19.37 o 
   8   1   1       20.93       21.17     15.29 o 
   9   1   1       43.41       33.12     17.66 o 
  10   1   1        8.50        1.15     12.25 o 
  11   1   1       12.67        1.26      5.75 o 
 -10   2   1        7.27        4.95     15.25 o 
  -9   2   1       23.65       23.11     24.01 o 
  -8   2   1       30.06       28.95     18.85 o 
  -7   2   1        8.71        2.67      3.42 o 
  -6   2   1      258.40      244.97      5.13 o 
  -5   2   1     1075.20     1045.87     16.03 o 
  -4   2   1      111.39      143.93      4.17 o 
  -3   2   1        2.52        1.29      2.75 o 
  -2   2   1       13.72       23.04      3.51 o 
  -1   2   1      432.12      429.02      6.45 o 
   0   2   1      802.50      860.15      6.33 o 
   1   2   1     1988.44     1996.87     26.50 o 
   2   2   1      356.88      358.37      5.39 o 
   3   2   1      161.98      175.67      5.68 o 
   4   2   1      145.56      161.59      5.28 o 
   5   2   1      976.79      937.18     15.05 o 
   6   2   1      259.01      239.73     12.29 o 
   7   2   1      259.43      244.01     12.88 o 
   8   2   1      100.22       95.51     18.63 o 
   9   2   1        1.87       -3.84     10.43 o 
  10   2   1        1.51       -0.23     18.10 o 
  11   2   1        4.03       -4.74     13.08 o 
 -10   3   1       18.05       24.83     33.81 o 
  -9   3   1       34.11       30.65     11.82 o 
  -8   3   1        0.85        6.83      9.11 o 
  -7   3   1      204.04      181.93     12.94 o 
  -6   3   1       17.96       20.02      5.30 o 
  -5   3   1       98.81       94.44      4.92 o 
  -4   3   1       64.21       56.73     10.60 o 
  -3   3   1     2015.08     2041.83     18.34 o 
  -2   3   1       79.74       88.61      3.95 o 
  -1   3   1     1459.64     1460.45     26.09 o 
   0   3   1     2261.61     2311.25     23.83 o 
   1   3   1      433.96      456.48      7.80 o 
   2   3   1       22.88       22.18      5.91 o 
   3   3   1      580.63      582.22     22.32 o 
   4   3   1      228.94      223.31      7.43 o 
   5   3   1       72.72       65.75      8.63 o 
   6   3   1      133.91      136.53      5.70 o 
   7   3   1      341.52      313.19     10.13 o 
   8   3   1       38.90       37.88     10.36 o 
   9   3   1       20.17       16.54     17.70 o 
  10   3   1       11.83       19.63     25.92 o 
  -9   4   1        7.82        9.67     27.52 o 
  -8   4   1        5.36       -0.66      4.57 o 
  -7   4   1       51.70       49.31     23.85 o 
  -6   4   1        0.74       -7.64      7.64 o 
  -5   4   1     1065.30     1016.49     16.77 o 
  -4   4   1      468.79      463.94      9.22 o 
  -3   4   1       10.95       10.28      5.72 o 
  -2   4   1      933.70      928.36      7.40 o 
  -1   4   1     1083.26     1133.81     17.95 o 
   0   4   1      162.87      166.38      9.30 o 
   1   4   1     1389.12     1423.35     26.54 o 
   2   4   1     2255.34     2186.53     13.42 o 
   3   4   1        9.75       12.08      7.85 o 
   4   4   1      362.29      334.39      8.55 o 
   5   4   1      236.98      227.76     10.24 o 
   6   4   1       26.63       33.61      7.67 o 
   7   4   1        3.16       -3.50     10.07 o 
   8   4   1       14.71       21.84     12.97 o 
   9   4   1      102.66       32.63     71.59 o 
  -8   5   1       37.11       29.42     31.00 o 
  -7   5   1      100.21       71.53     32.24 o 
  -6   5   1      191.25      190.50     24.88 o 
  -5   5   1       37.51       44.53      9.31 o 
  -4   5   1      181.64      183.63      6.29 o 
  -3   5   1      990.68     1010.75     20.93 o 
  -2   5   1      129.68      134.23      7.73 o 
  -1   5   1      157.53      162.65      8.10 o 
   0   5   1     2499.96     2553.56     56.81 o 
   1   5   1      546.84      559.21     12.42 o 
   2   5   1      258.78      245.05      9.55 o 
   3   5   1      341.81      335.12     12.35 o 
   4   5   1      293.49      310.07     11.16 o 
   5   5   1        0.34       -4.00      8.32 o 
   6   5   1      163.81      190.13     12.77 o 
   7   5   1      162.80      154.90     28.81 o 
   8   5   1        9.37        8.05     15.24 o 
  -7   6   1       10.35       -4.28     30.20 o 
  -6   6   1       11.92       12.75     84.85 o 
  -5   6   1      273.43      274.10     31.88 o 
  -4   6   1      196.80      224.47     24.54 o 
  -3   6   1        3.27        0.32      5.89 o 
  -2   6   1      641.56      706.39     36.36 o 
  -1   6   1      486.09      514.61     15.35 o 
   0   6   1       15.29       11.95      9.35 o 
   1   6   1      127.92      148.05     10.75 o 
   2   6   1      867.49      916.25     41.56 o 
   3   6   1      184.03      188.65      9.91 o 
   4   6   1      146.34      141.66     11.30 o 
   5   6   1      309.45      315.84     16.12 o 
   6   6   1      101.14      114.45     28.53 o 
   7   6   1        0.09       -9.02     64.08 o 
  -6   7   1       57.59       49.07     45.70 o 
  -5   7   1        0.28       -0.60      9.67 o 
  -4   7   1      139.85      142.47     34.05 o 
  -3   7   1      201.87      218.38     30.16 o 
  -2   7   1        5.73       13.85     19.35 o 
  -1   7   1        2.50        1.27      7.50 o 
   0   7   1      356.16      404.18     17.01 o 
   1   7   1      307.54      319.05     24.92 o 
   2   7   1        2.43        3.31      6.42 o 
   3   7   1      173.73      175.51     19.08 o 
   4   7   1      317.39      347.39     18.60 o 
   5   7   1       16.89       28.23     28.55 o 
   6   7   1      104.78       99.65     34.73 o 
  -4   8   1        4.27       -4.94    400.02 o 
  -3   8   1        0.05       13.07     20.21 o 
  -2   8   1       72.16       95.39     32.66 o 
  -1   8   1      159.34      183.16     29.46 o 
   0   8   1        3.20        8.51     24.94 o 
   1   8   1       41.64       30.22     22.42 o 
   2   8   1      195.69      197.34     27.21 o 
   3   8   1       58.80       24.32     68.00 o 
   4   8   1       19.57       21.34     33.58 o 
 -11   0   2        9.80       12.42     32.44 o 
 -10   0   2      168.82      196.82     27.44 o 
  -9   0   2       79.03       69.80     27.00 o 
  -8   0   2       96.42       62.63     22.68 o 
  -7   0   2      184.82      172.11     11.98 o 
  -6   0   2     2354.11     2368.59     14.79 o 
  -5   0   2      100.36       96.62      4.34 o 
  -4   0   2     2046.48     2156.45     31.68 o 
  -3   0   2     8129.94     7772.59    104.69 o 
  -2   0   2     2451.63     2303.80     22.96 o 
   2   0   2       14.62       23.83     12.36 o 
   3   0   2      360.68      365.95      9.56 o 
   4   0   2     4656.43     4836.67    125.86 o 
   5   0   2      399.45      400.51      8.57 o 
   6   0   2      132.78      127.43      8.18 o 
   7   0   2     1390.80     1252.57     58.91 o 
   8   0   2      522.29      546.21     28.09 o 
   9   0   2       17.52       39.70     25.30 o 
  10   0   2       41.62       42.60     25.82 o 
  11   0   2      224.17      222.88     37.01 o 
 -11   1   2       25.38       18.06     29.54 o 
 -10   1   2       21.48       21.76     16.93 o 
  -9   1   2       36.38       49.85     17.10 o 
  -8   1   2      726.87      735.68     22.58 o 
  -7   1   2      116.58       98.61      6.88 o 
  -6   1   2       63.28       75.11      5.64 o 
  -5   1   2     2591.41     2564.86     11.81 o 
  -4   1   2     4636.13     4742.10     42.50 o 
  -3   1   2       74.43       69.15      3.64 o 
  -2   1   2     2833.96     2875.45    105.51 o 
  -1   1   2     1810.74     1813.37     15.77 o 
   1   1   2     3224.44     3460.32     40.19 o 
   2   1   2    13692.72    14582.60    153.66 o 
   3   1   2     1723.52     1787.42     16.67 o 
   4   1   2       34.35       27.92      9.19 o 
   5   1   2     1056.27      979.08      9.04 o 
   6   1   2     1486.75     1445.99     13.88 o 
   7   1   2       35.41       39.08     19.51 o 
   8   1   2      114.62       97.86     15.31 o 
   9   1   2      640.00      641.80     23.15 o 
  10   1   2       56.47       36.33     23.13 o 
  11   1   2       17.43      -10.68     18.68 o 
 -10   2   2      176.80      203.79     19.63 o 
  -9   2   2      146.81      149.08     14.92 o 
  -8   2   2        2.38        8.63     25.24 o 
  -7   2   2      445.20      469.05     19.85 o 
  -6   2   2     1100.58     1007.76     30.92 o 
  -5   2   2       15.39       16.84      2.31 o 
  -4   2   2      567.20      540.53     10.77 o 
  -3   2   2     3218.87     3122.33     57.75 o 
  -2   2   2     2986.51     3020.71     44.60 o 
  -1   2   2        4.09        6.70      3.96 o 
   0   2   2     6492.42     6636.48     47.72 o 
   1   2   2     4965.49     5183.50     74.44 o 
   2   2   2      202.41      221.19      6.10 o 
   3   2   2     2842.86     2950.21     92.35 o 
   4   2   2     4584.23     4705.35     64.51 o 
   5   2   2       61.01       68.64     10.00 o 
   6   2   2      132.50      133.16     11.46 o 
   7   2   2     1309.27     1321.88     22.22 o 
   8   2   2      380.96      394.58     19.48 o 
   9   2   2       31.17        4.69     15.87 o 
  10   2   2       18.22        8.02     39.74 o 
  11   2   2       28.48       26.79     28.17 o 
 -10   3   2        0.03       26.19     25.44 o 
  -9   3   2       59.73       62.38     23.77 o 
  -8   3   2      390.38      410.45     17.55 o 
  -7   3   2       65.78       66.19      9.60 o 
  -6   3   2       64.13       69.45      9.32 o 
  -5   3   2     1062.85     1129.49      9.61 o 
  -4   3   2     1148.99     1153.51     14.14 o 
  -3   3   2        0.15        3.79      5.36 o 
  -2   3   2      634.14      577.55      5.51 o 
  -1   3   2     3682.90     3513.86     84.62 o 
   0   3   2     1380.91     1526.63     19.23 o 
   1   3   2     1340.80     1387.83     11.47 o 
   2   3   2     6246.90     6358.72     93.17 o 
   3   3   2     1656.41     1734.13     54.71 o 
   4   3   2       11.86        9.90     10.38 o 
   5   3   2     2694.89     2555.62     47.92 o 
   6   3   2     1313.18     1371.25     23.83 o 
   7   3   2      145.31      135.71      9.28 o 
   8   3   2       50.19       48.05     19.09 o 
   9   3   2       71.62       87.07     20.97 o 
  10   3   2       30.42       35.16     18.50 o 
  -9   4   2       20.57        2.90      9.09 o 
  -8   4   2       10.83      -10.91     20.45 o 
  -7   4   2      112.58      113.71     31.14 o 
  -6   4   2      353.03      363.09     12.97 o 
  -5   4   2       39.20       37.47      9.52 o 
  -4   4   2      164.44      162.40      9.31 o 
  -3   4   2     2016.46     1959.64     18.46 o 
  -2   4   2      993.27      961.16     10.78 o 
  -1   4   2      326.62      346.86     12.27 o 
   0   4   2     1547.49     1529.89     34.36 o 
   1   4   2     1841.08     1864.65     31.86 o 
   2   4   2      472.80      451.11      9.40 o 
   3   4   2     1700.64     1708.19     25.87 o 
   4   4   2     2016.59     1933.78     18.18 o 
   5   4   2        5.16       -5.77      8.27 o 
   6   4   2       14.19       16.96     10.46 o 
   7   4   2      382.66      418.41     12.60 o 
   8   4   2      204.98      217.26     20.51 o 
  -8   5   2       83.54       74.66     32.30 o 
  -7   5   2       32.42       26.28     26.98 o 
  -5   5   2      254.12      300.29     27.01 o 
  -4   5   2      399.00      399.97     26.50 o 
  -3   5   2       23.07       19.20      9.48 o 
  -2   5   2      526.70      504.74     12.95 o 
  -1   5   2     1310.59     1332.73     26.28 o 
   0   5   2      386.76      396.12     15.93 o 
   1   5   2      749.92      718.98     11.28 o 
   2   5   2      846.29      822.23     11.67 o 
   3   5   2       16.10        4.40     13.79 o 
   4   5   2       25.50       18.26     10.71 o 
   5   5   2      219.99      235.53     14.88 o 
   6   5   2      397.53      407.11     13.06 o 
   7   5   2       19.12        8.49     19.59 o 
   8   5   2        0.31        4.18    598.70 o 
  -7   6   2       35.21       36.99     25.98 o 
  -6   6   2      141.61      144.53     33.52 o 
  -5   6   2        0.29        1.85      9.01 o 
  -4   6   2       70.18       82.02     27.36 o 
  -3   6   2      232.94      237.45     26.30 o 
  -2   6   2      232.16      247.93     12.35 o 
  -1   6   2      185.97      192.97     11.03 o 
   0   6   2      466.20      445.46     12.69 o 
   1   6   2       40.83       41.56     11.32 o 
   2   6   2       17.26        8.61     10.46 o 
   3   6   2       55.82       59.92     10.12 o 
   4   6   2      138.83      139.14      9.68 o 
   5   6   2       32.02       26.97     16.88 o 
   6   6   2       23.86       26.27     23.81 o 
   7   6   2       37.72       79.57     28.33 o 
  -5   7   2       23.47       10.98     25.41 o 
  -4   7   2       78.02       54.97     35.17 o 
  -3   7   2       51.74       63.79     25.21 o 
  -2   7   2      151.24      132.88     24.39 o 
  -1   7   2        3.95        4.02     11.85 o 
   0   7   2       31.79       24.60     11.25 o 
   1   7   2        0.18       10.16     13.13 o 
   2   7   2       65.39       51.58     15.97 o 
   3   7   2       22.93       15.67     20.43 o 
   4   7   2        5.19       13.66     17.35 o 
   5   7   2       14.99       18.21     21.12 o 
   6   7   2       30.71        6.36     68.59 o 
  -4   8   2       23.21       12.91     27.99 o 
  -3   8   2        6.99        4.99     11.12 o 
  -1   8   2        0.56        8.42     26.61 o 
   0   8   2       16.49        4.25    111.40 o 
   1   8   2        5.73        9.88     21.50 o 
   2   8   2       15.92       -9.34     22.56 o 
   3   8   2        0.11       28.81     25.79 o 
   4   8   2       22.93       18.22     39.26 o 
 -11   1   3        1.97        0.19     42.87 o 
 -10   1   3       19.15        7.46     23.72 o 
  -9   1   3       18.43       21.40     13.18 o 
  -8   1   3        0.71        2.84      7.42 o 
  -7   1   3        0.43       -4.59      4.65 o 
  -6   1   3       23.64       18.77      6.18 o 
  -5   1   3        8.42       10.07      5.23 o 
  -4   1   3      315.28      368.62      6.77 o 
  -3   1   3      346.74      362.57      6.01 o 
  -2   1   3     2125.35     2068.83     13.53 o 
  -1   1   3      635.41      606.85     11.13 o 
   0   1   3       20.48       30.53      5.94 o 
   1   1   3      612.59      612.18     13.94 o 
   2   1   3      222.32      210.75     11.28 o 
   3   1   3      331.08      359.90      8.95 o 
   4   1   3      864.74      880.99     14.80 o 
   5   1   3        1.24        2.14      5.18 o 
   6   1   3       42.81       37.80      9.21 o 
   7   1   3       17.42       13.74     20.49 o 
   8   1   3        1.39       14.20     15.35 o 
   9   1   3       31.93       26.73     23.54 o 
  10   1   3        0.61       -7.00    102.53 o 
  11   1   3        8.38       -1.95      7.12 o 
 -10   2   3        1.50        9.13     35.54 o 
  -9   2   3        0.53        0.67     12.31 o 
  -8   2   3       35.68       38.36     10.56 o 
  -7   2   3       62.08       66.56     10.14 o 
  -6   2   3       49.09       45.71      8.65 o 
  -5   2   3      112.74      115.84      7.88 o 
  -4   2   3      305.42      269.98      8.18 o 
  -3   2   3      521.06      526.14     11.56 o 
  -2   2   3      672.60      785.74      9.12 o 
  -1   2   3     1387.78     1395.94     21.44 o 
   0   2   3     2424.07     2436.78     34.30 o 
   1   2   3       52.04       77.91      7.93 o 
   2   2   3     2936.86     3130.19     56.75 o 
   3   2   3      924.62      908.82     20.91 o 
   4   2   3        1.57        2.55      4.37 o 
   5   2   3      251.11      263.13     25.85 o 
   6   2   3      207.06      209.42     15.20 o 
   7   2   3      175.64      157.23     15.63 o 
   8   2   3       34.91       17.68     25.52 o 
   9   2   3        2.15       11.30     16.12 o 
  10   2   3       19.63       34.89     18.84 o 
  11   2   3        0.17       22.84     28.97 o 
 -10   3   3       14.72       12.67     33.48 o 
  -9   3   3       26.76       61.42     28.71 o 
  -8   3   3       82.15       88.09     15.01 o 
  -7   3   3        0.76       -1.69     13.38 o 
  -6   3   3      236.87      239.53     10.06 o 
  -5   3   3       99.15      101.67      9.28 o 
  -4   3   3        3.46        3.51     21.25 o 
  -3   3   3     1512.52     1434.67     19.24 o 
  -2   3   3     1577.78     1445.99     11.21 o 
  -1   3   3      516.98      502.64     18.81 o 
   0   3   3       88.28       88.20      5.63 o 
   1   3   3     1196.25     1245.25     25.27 o 
   2   3   3       69.67       64.48      8.19 o 
   3   3   3      503.32      555.13     10.19 o 
   4   3   3     1487.52     1421.68     17.64 o 
   5   3   3        8.21       15.92      7.77 o 
   6   3   3       21.31       33.80     11.29 o 
   7   3   3       36.10       34.88     10.85 o 
   8   3   3      134.85      145.84     19.54 o 
   9   3   3       12.42       13.52     31.15 o 
  10   3   3       32.48       17.44     33.38 o 
  -9   4   3        2.13       -7.37     11.54 o 
  -8   4   3      121.77      120.16     31.19 o 
  -7   4   3       91.47       94.57     22.41 o 
  -6   4   3       72.03       56.91      8.90 o 
  -5   4   3      219.06      239.42      8.81 o 
  -4   4   3     1053.67     1039.50     22.16 o 
  -3   4   3      151.71      145.62      9.36 o 
  -2   4   3      300.89      299.32      8.83 o 
  -1   4   3     1347.82     1296.39     42.50 o 
   0   4   3       35.50       26.15      5.82 o 
   1   4   3       93.35       98.33      8.75 o 
   2   4   3      997.68     1003.94     13.23 o 
   3   4   3      342.95      316.80     11.12 o 
   4   4   3       16.49       17.45      9.84 o 
   5   4   3       17.45       13.57      7.32 o 
   6   4   3      448.64      432.27     11.66 o 
   7   4   3        3.87        8.02      7.52 o 
   8   4   3       98.65       82.96     18.47 o 
   9   4   3       86.17       99.77     37.27 o 
  -8   5   3       46.73       35.61     27.05 o 
  -7   5   3       33.58       -3.47      6.52 o 
  -6   5   3      357.65      317.42     26.73 o 
  -5   5   3       44.81       42.07     26.81 o 
  -4   5   3       50.12       57.40     23.04 o 
  -3   5   3      786.26      813.91      8.76 o 
  -2   5   3      629.95      631.51      7.09 o 
  -1   5   3       11.40        3.50      4.32 o 
   0   5   3      622.09      687.38     10.32 o 
   1   5   3      363.05      344.61     10.37 o 
   2   5   3       17.85       22.19      9.65 o 
   3   5   3        8.24        9.02      5.71 o 
   4   5   3      612.30      607.11     13.86 o 
   5   5   3      160.84      145.11     11.75 o 
   6   5   3       48.34       53.95     12.90 o 
   7   5   3      115.81      133.08     15.97 o 
   8   5   3       79.31       52.56     48.08 o 
  -7   6   3       72.77       37.39     55.23 o 
  -6   6   3        1.39       -6.04     28.55 o 
  -5   6   3      158.13      154.20     32.06 o 
  -4   6   3      298.68      314.14     30.68 o 
  -3   6   3       10.71       30.65     22.75 o 
  -2   6   3      144.22      150.33     10.46 o 
  -1   6   3      382.87      407.65     16.01 o 
   0   6   3      102.02       99.77     11.02 o 
   1   6   3        6.69        7.26      8.89 o 
   2   6   3      765.50      773.93     23.03 o 
   3   6   3      376.30      359.92     12.70 o 
   4   6   3       57.02       50.07     14.94 o 
   5   6   3       75.21       74.39     12.99 o 
   6   6   3      104.39      128.66     18.69 o 
   7   6   3        2.65        8.58     12.65 o 
  -5   7   3       37.94       36.42     32.45 o 
  -3   7   3      173.12      180.02     26.07 o 
  -2   7   3      147.59      160.57     27.53 o 
  -1   7   3       36.06       19.02     19.48 o 
   0   7   3      210.57      220.29     14.29 o 
   1   7   3      414.16      433.34     16.38 o 
   2   7   3        2.54        0.57      4.12 o 
   3   7   3       51.64       50.05     17.55 o 
   4   7   3      246.98      254.02     19.35 o 
   5   7   3       25.62       42.86     22.07 o 
   6   7   3       48.35       32.99     21.74 o 
  -4   8   3       57.59       79.51     31.09 o 
  -3   8   3       54.70       39.98     40.40 o 
  -2   8   3       33.26       23.19     86.42 o 
  -1   8   3      268.50      270.58     30.26 o 
   0   8   3       28.78       45.68     29.66 o 
   1   8   3       10.07        5.99     17.07 o 
   2   8   3      119.52      138.87     21.34 o 
   3   8   3       77.65       68.17     21.78 o 
   4   8   3        1.58       18.31     37.45 o 
 -10   0   4       65.39       68.84     25.57 o 
  -9   0   4      313.45      310.29     25.58 o 
  -8   0   4      145.65      137.52     23.93 o 
  -7   0   4      360.40      422.59     20.12 o 
  -6   0   4     3214.05     3171.82     21.91 o 
  -5   0   4      758.78      723.93     16.31 o 
  -4   0   4      191.19      195.95      6.92 o 
  -3   0   4    11952.61    11425.39     82.86 o 
  -2   0   4    17565.26    16112.63    161.12 o 
  -1   0   4     3129.59     3063.14    149.02 o 
   0   0   4     1442.34     1520.90     38.76 o 
   1   0   4    22829.07    23330.10    221.95 o 
   2   0   4      168.67      147.95     12.07 o 
   3   0   4      997.94     1081.56     21.34 o 
   4   0   4     3373.62     3241.24     31.53 o 
   5   0   4     5484.71     5594.90    239.94 o 
   6   0   4       66.32       65.75      6.50 o 
   7   0   4      746.20      719.59     28.48 o 
   8   0   4      395.45      434.59     29.77 o 
   9   0   4       26.83       47.40     22.51 o 
  10   0   4       50.54       59.50     28.58 o 
 -11   1   4       57.35       19.32     49.26 o 
 -10   1   4       11.89       -7.16     42.45 o 
  -9   1   4       42.07       61.37     15.35 o 
  -8   1   4      762.60      797.44     16.74 o 
  -7   1   4      866.54      890.28     13.25 o 
  -6   1   4      163.44      160.13      6.06 o 
  -5   1   4     1595.60     1633.57     12.40 o 
  -4   1   4     6594.91     6354.14     20.09 o 
  -3   1   4      659.00      663.17      7.07 o 
  -2   1   4     1299.02     1261.66     16.48 o 
  -1   1   4    24293.83    21695.32    133.05 o 
   0   1   4     7547.22     7401.99     66.12 o 
   1   1   4       74.71       59.57      4.90 o 
   2   1   4     2783.80     2878.17     69.78 o 
   3   1   4    12091.87    13612.64    306.03 o 
   4   1   4      242.27      227.73     11.27 o 
   5   1   4      667.44      692.37     19.18 o 
   6   1   4     1179.35     1167.71     78.94 o 
   7   1   4      565.23      593.74     19.37 o 
   8   1   4       33.22       21.79     19.38 o 
   9   1   4      371.69      385.68     25.04 o 
  10   1   4       41.78       48.07     21.90 o 
  11   1   4        0.06       -7.17     14.61 o 
 -10   2   4      123.47      152.89     31.90 o 
  -9   2   4      172.34      169.84     15.95 o 
  -8   2   4        7.15        2.39      3.51 o 
  -7   2   4      165.49      186.59     10.75 o 
  -6   2   4     1712.30     1695.27     14.92 o 
  -5   2   4      950.17      943.18     11.21 o 
  -4   2   4        7.47        4.04      2.84 o 
  -3   2   4     7713.96     7970.10    225.90 o 
  -2   2   4     8409.45     8380.26    131.10 o 
  -1   2   4      453.67      424.01      7.32 o 
   0   2   4      295.09      323.71      8.09 o 
   1   2   4    11311.75    11618.24     91.74 o 
   2   2   4     1543.89     1596.55     28.84 o 
   3   2   4      611.12      714.12     27.32 o 
   4   2   4     2986.14     2897.94     27.33 o 
   5   2   4     2188.44     2154.62     23.45 o 
   6   2   4        2.94       19.96     15.82 o 
   7   2   4      289.46      262.05     18.95 o 
   8   2   4      158.44      174.45     17.08 o 
   9   2   4       39.20       59.00     23.04 o 
  10   2   4        0.44       -0.19      8.77 o 
  11   2   4       48.33       65.23     30.06 o 
 -10   3   4        9.04       26.28     21.78 o 
  -9   3   4        2.79        3.91     17.08 o 
  -8   3   4      460.51      442.64     29.71 o 
  -7   3   4      403.95      438.01     25.81 o 
  -6   3   4        0.21       -3.84      6.91 o 
  -5   3   4      745.96      767.70     14.83 o 
  -4   3   4     1969.11     1864.50     21.05 o 
  -3   3   4      361.99      351.78      9.65 o 
  -2   3   4       11.97        4.67     37.95 o 
  -1   3   4     7490.16     7749.47     98.68 o 
   0   3   4     4573.38     4731.28     39.21 o 
   1   3   4       55.83       83.40      5.11 o 
   2   3   4     1520.22     1516.06      9.45 o 
   3   3   4     3131.86     3090.62     16.86 o 
   4   3   4      310.00      306.57      5.53 o 
   5   3   4      213.81      222.14     19.83 o 
   6   3   4      471.49      492.66     12.84 o 
   7   3   4      125.85      151.70     12.86 o 
   8   3   4        3.53       32.64     25.28 o 
   9   3   4       49.32       39.59     23.38 o 
  10   3   4       62.11       99.05     33.03 o 
  -9   4   4       35.46       33.42     36.88 o 
  -8   4   4        2.34        7.73     55.74 o 
  -7   4   4       83.71       76.47     16.02 o 
  -6   4   4      774.51      753.33     19.05 o 
  -5   4   4      266.43      250.77     22.08 o 
  -4   4   4        0.91        5.86     11.44 o 
  -3   4   4     1238.76     1239.67     13.93 o 
  -2   4   4     1988.36     1948.10     32.84 o 
  -1   4   4       35.92       33.18      3.31 o 
   0   4   4      232.01      224.90      6.53 o 
   1   4   4     2735.38     2736.10     17.78 o 
   2   4   4     1044.56     1057.41     21.77 o 
   3   4   4       90.58       91.60     10.03 o 
   4   4   4      471.49      467.57      8.85 o 
   5   4   4      377.34      395.90     10.68 o 
   6   4   4      109.96      118.53     11.97 o 
   7   4   4       61.68       55.16     12.55 o 
   8   4   4      188.96      208.46     20.21 o 
   9   4   4       28.40       37.68     20.01 o 
  -8   5   4       70.46       74.76     41.96 o 
  -7   5   4       32.95       13.78     31.88 o 
  -6   5   4        7.30       -0.98     28.37 o 
  -5   5   4      184.69      193.12     29.95 o 
  -4   5   4      986.08      921.31     31.80 o 
  -3   5   4       32.71       35.22     14.67 o 
  -2   5   4      115.05      111.10      8.05 o 
  -1   5   4      659.74      688.08     15.73 o 
   0   5   4      648.83      654.88     10.22 o 
   1   5   4        1.37        6.74      9.30 o 
   2   5   4      110.48      106.66     12.04 o 
   3   5   4      618.59      588.16     13.32 o 
   4   5   4      446.13      411.03     13.78 o 
   5   5   4       18.84       18.05     11.56 o 
   6   5   4      231.80      230.99     11.65 o 
   7   5   4       88.61      106.85     20.11 o 
   8   5   4        3.74       -3.48     35.79 o 
  -7   6   4       42.26       21.93     43.17 o 
  -6   6   4      185.06      180.27     26.92 o 
  -5   6   4        7.25       13.32     38.13 o 
  -3   6   4       83.69       94.76     18.43 o 
  -2   6   4      375.08      376.82     17.07 o 
  -1   6   4        0.57       -1.53     14.81 o 
   0   6   4       72.23       81.91     12.12 o 
   1   6   4      187.13      193.94     12.83 o 
   2   6   4      375.37      363.72     11.57 o 
   3   6   4       22.77       14.65     14.20 o 
   4   6   4       76.91       93.50     14.27 o 
   5   6   4      178.35      177.46     13.08 o 
   6   6   4       40.57       42.04     12.93 o 
   7   6   4       31.30       35.84     28.07 o 
  -5   7   4       29.01        5.25     29.44 o 
  -4   7   4       76.27       76.24     27.92 o 
  -3   7   4        0.47        4.80     46.32 o 
  -2   7   4        0.68       -7.52     26.59 o 
  -1   7   4       12.71       17.23     14.95 o 
   0   7   4      226.88      221.78     17.43 o 
   1   7   4        9.87       -6.33     17.67 o 
   2   7   4       51.07       52.70     14.66 o 
   3   7   4       79.07       66.85     10.68 o 
   4   7   4       49.73       45.43     18.98 o 
   5   7   4        0.13        0.37      3.41 o 
   6   7   4       13.76       16.73     27.46 o 
  -3   8   4        0.67      -10.21     29.10 o 
  -2   8   4       33.06       21.65     44.67 o 
  -1   8   4        1.80       -3.12     10.10 o 
   0   8   4        3.15       10.18     75.81 o 
   1   8   4       21.68       19.77     18.34 o 
   2   8   4       59.34       51.84     18.44 o 
   3   8   4        0.13        1.23      3.76 o 
   4   8   4        4.86        0.69      9.96 o 
 -11   1   5        1.48        7.18     30.21 o 
 -10   1   5        9.45       10.33     10.89 o 
  -9   1   5        0.73        5.22      8.71 o 
  -8   1   5        2.07        8.16     14.46 o 
  -7   1   5        4.49        2.92      7.80 o 
  -6   1   5      161.44      159.33      6.14 o 
  -5   1   5       54.00       53.53      5.16 o 
  -4   1   5      158.29      161.85      4.48 o 
  -3   1   5      251.01      249.87      4.79 o 
  -2   1   5       25.49       20.49      5.20 o 
  -1   1   5       80.09       85.51      5.33 o 
   0   1   5       21.66       21.79      5.86 o 
   1   1   5      328.35      367.47      5.78 o 
   2   1   5       41.43       35.11      5.35 o 
   3   1   5      545.47      597.16     14.90 o 
   4   1   5      121.45      129.93     11.11 o 
   5   1   5       19.68       25.74     13.96 o 
   6   1   5        0.01       -3.23     13.36 o 
   7   1   5       23.69       12.85     20.16 o 
   8   1   5       10.11       20.51     22.31 o 
   9   1   5        5.83       -6.03     11.99 o 
  10   1   5        0.41       -0.90      6.31 o 
 -10   2   5       16.93       29.85     26.89 o 
  -9   2   5        2.83        0.71     21.74 o 
  -8   2   5      165.10      158.58     12.12 o 
  -7   2   5       94.82       81.18     10.50 o 
  -6   2   5        2.64        1.12      2.57 o 
  -5   2   5        2.78        0.76      3.15 o 
  -4   2   5      273.31      262.24      5.90 o 
  -3   2   5       26.21       21.60      2.88 o 
  -2   2   5      490.05      483.48     26.50 o 
  -1   2   5     2093.23     2227.28     95.80 o 
   0   2   5      724.46      722.73     10.08 o 
   1   2   5      419.68      534.40     10.47 o 
   2   2   5       11.63        9.10      4.95 o 
   3   2   5       12.38        6.90      3.94 o 
   4   2   5        0.34        0.30      4.36 o 
   5   2   5       72.49       77.90     15.46 o 
   6   2   5      183.28      158.00     15.68 o 
   7   2   5        7.85       -2.43     13.29 o 
   8   2   5        0.36        0.25     19.83 o 
   9   2   5        0.71       -3.12     11.01 o 
  10   2   5       24.35       44.46     20.39 o 
 -10   3   5        2.41       -2.91     10.23 o 
  -9   3   5       16.90        7.41     35.24 o 
  -8   3   5       25.19       32.30     21.30 o 
  -7   3   5        3.53        6.49      6.13 o 
  -6   3   5      393.26      393.34     10.08 o 
  -5   3   5       92.76       92.65      7.67 o 
  -4   3   5        0.92        4.76      4.05 o 
  -3   3   5      527.24      520.28     29.13 o 
  -2   3   5     1665.75     1147.66    303.71 o 
  -1   3   5       96.30      110.12      6.15 o 
   0   3   5      287.71      308.84      6.04 o 
   1   3   5      496.67      458.02      7.29 o 
   2   3   5       58.79       60.35      6.10 o 
   3   3   5      124.91      134.02      6.42 o 
   4   3   5      368.99      363.58      7.71 o 
   5   3   5      343.66      328.52     16.20 o 
   6   3   5       12.89        9.15     11.65 o 
   7   3   5       39.63       50.91     17.25 o 
   8   3   5       99.46       94.01     19.19 o 
   9   3   5        0.28       17.07     19.11 o 
  10   3   5       19.04       22.70     26.52 o 
  -9   4   5        0.10       -1.75      4.09 o 
  -8   4   5       32.65       15.29     76.88 o 
  -7   4   5      108.15      137.35     16.71 o 
  -6   4   5      178.53      176.77     16.86 o 
  -5   4   5       53.67       49.44     26.91 o 
  -4   4   5      969.70      878.93     25.79 o 
  -3   4   5       14.82        4.55     11.58 o 
  -2   4   5      156.63      155.02     14.13 o 
  -1   4   5      858.39      803.42     18.40 o 
   0   4   5     1452.92     1457.48     12.53 o 
   1   4   5       36.19       40.81      6.91 o 
   2   4   5      296.27      310.42      9.04 o 
   3   4   5      816.83      793.74     10.36 o 
   4   4   5       23.30       21.42      6.54 o 
   5   4   5      124.32      121.88     11.82 o 
   6   4   5      329.31      327.21     13.69 o 
   7   4   5       92.03       87.29     13.02 o 
   8   4   5       15.83       39.55     20.68 o 
   9   4   5       54.42       60.35     19.82 o 
  -8   5   5       24.32       -5.48      5.48 o 
  -7   5   5       11.16       17.54     38.94 o 
  -6   5   5      248.20      256.73     31.02 o 
  -5   5   5       81.80       81.35     28.04 o 
  -4   5   5       48.13       42.82     18.53 o 
  -3   5   5      211.13      234.18     15.78 o 
  -2   5   5     1214.18     1177.98     19.87 o 
  -1   5   5       50.34       46.36      4.94 o 
   0   5   5      107.37      116.36      6.28 o 
   1   5   5      996.45     1031.58     24.67 o 
   2   5   5      424.16      407.91     10.42 o 
   3   5   5       36.48       39.35     10.00 o 
   4   5   5      587.25      568.25     12.38 o 
   5   5   5      468.81      447.71     14.31 o 
   6   5   5        1.12       -9.38     26.13 o 
   7   5   5       89.46       81.09     13.66 o 
   8   5   5       46.60       26.68     23.38 o 
  -7   6   5       33.93       36.74     28.95 o 
  -6   6   5       14.75       16.01     64.80 o 
  -5   6   5       16.57       22.80     22.73 o 
  -4   6   5      289.49      302.22     29.23 o 
  -3   6   5      108.16      124.24     17.39 o 
  -2   6   5        2.03        3.05     14.06 o 
  -1   6   5      705.43      793.30     43.02 o 
   0   6   5      849.87      898.94     28.36 o 
   1   6   5        0.27        0.12      2.33 o 
   2   6   5      271.56      299.09     10.92 o 
   3   6   5      595.65      622.80     13.61 o 
   4   6   5       40.41       29.28     12.04 o 
   5   6   5       82.32       75.17     13.33 o 
   6   6   5      149.33      155.80     15.20 o 
   7   6   5       37.88       12.80     31.67 o 
  -5   7   5       77.95      109.31     34.13 o 
  -4   7   5        6.26       11.40    132.62 o 
  -3   7   5      134.65      141.99     34.33 o 
  -2   7   5      300.97      326.45     25.08 o 
  -1   7   5       34.72       36.32     16.57 o 
   0   7   5       27.57       29.30     14.43 o 
   1   7   5      563.63      591.42     27.57 o 
   2   7   5      177.39      178.38     15.00 o 
   3   7   5       56.49       62.12     13.12 o 
   4   7   5      144.26      160.94     17.11 o 
   5   7   5       98.10       85.61     18.20 o 
   6   7   5        2.36        2.36     14.71 o 
  -3   8   5       38.01       37.55     27.71 o 
  -2   8   5        4.22       11.47     31.96 o 
  -1   8   5      200.50      205.78     20.47 o 
   0   8   5      105.82      121.03     22.20 o 
   1   8   5        2.10        0.52      3.02 o 
   2   8   5       31.80       55.69     27.54 o 
   3   8   5      149.95      137.60     30.38 o 
   4   8   5       31.52        2.62    321.32 o 
 -11   0   6        7.87       -4.20     18.91 o 
 -10   0   6        0.88      -11.20     14.16 o 
  -9   0   6      119.11      106.89     22.51 o 
  -8   0   6       87.58       92.44     13.43 o 
  -7   0   6       10.30        7.02      5.87 o 
  -6   0   6     1015.09     1032.64     49.06 o 
  -5   0   6     1806.98     1769.07     37.73 o 
  -4   0   6      797.43      826.41     20.17 o 
  -3   0   6      786.42      829.83     27.67 o 
  -2   0   6     9260.19     9045.71     94.57 o 
  -1   0   6      196.20      242.37     18.11 o 
   0   0   6      531.63      573.76     12.50 o 
   1   0   6     5720.87     5744.68    136.13 o 
   2   0   6     7516.89     7411.74    160.69 o 
   3   0   6      163.43      174.47     16.05 o 
   4   0   6     1587.23     1666.73     29.24 o 
   5   0   6     5051.74     5202.19     47.65 o 
   6   0   6      165.02      156.39      6.41 o 
   7   0   6      247.39      241.21     22.40 o 
   8   0   6      312.58      318.95     34.71 o 
   9   0   6      143.22      138.74     33.50 o 
 -11   1   6       23.92       17.12     25.92 o 
 -10   1   6       35.99       57.02     22.06 o 
  -9   1   6       10.01        8.22     10.43 o 
  -8   1   6       88.16      106.43     11.63 o 
  -7   1   6      617.06      626.71     19.70 o 
  -6   1   6      287.35      283.21      7.84 o 
  -5   1   6       89.18       99.44      5.24 o 
  -4   1   6     3210.88     3125.75     20.13 o 
  -3   1   6      426.72      379.30      6.81 o 
  -2   1   6       31.94       33.68      4.93 o 
  -1   1   6     4618.20     4477.73     84.24 o 
   0   1   6    13893.85    13940.03     91.91 o 
   1   1   6      384.81      366.50      6.45 o 
   2   1   6      368.25      420.17      8.25 o 
   3   1   6     5680.59     5713.66     30.52 o 
   4   1   6     1063.25      987.87     16.79 o 
   5   1   6      198.80      205.47     14.80 o 
   6   1   6     1185.21     1160.47     28.95 o 
   7   1   6     1264.97     1248.49     23.47 o 
   8   1   6       15.93       27.28     13.70 o 
   9   1   6       85.42       71.44     23.18 o 
  10   1   6       73.29       68.85     23.13 o 
 -10   2   6       13.13       10.07     16.90 o 
  -9   2   6      100.25      127.70     25.88 o 
  -8   2   6       72.22       68.51     11.07 o 
  -7   2   6       12.00        1.10      8.65 o 
  -6   2   6     1120.74     1129.04     13.64 o 
  -5   2   6      988.25      966.09     13.47 o 
  -4   2   6       49.71       42.95      5.85 o 
  -3   2   6      283.02      274.32      5.75 o 
  -2   2   6     4432.72     4136.26     49.65 o 
  -1   2   6      757.73      743.93      7.72 o 
   0   2   6      270.51      270.69      7.63 o 
   1   2   6     8761.85     9989.21    427.86 o 
   2   2   6     4391.26     4149.14     43.31 o 
   3   2   6      154.38      207.86     12.62 o 
   4   2   6     1001.66     1013.93     19.11 o 
   5   2   6     2225.72     2235.63     49.09 o 
   6   2   6      303.30      315.13     16.14 o 
   7   2   6       45.01       45.01     19.93 o 
   8   2   6      347.02      331.78     24.01 o 
   9   2   6      161.21      165.45     24.89 o 
 -10   3   6       63.67       56.91     34.59 o 
  -8   3   6      200.35      193.11     18.78 o 
  -7   3   6      190.57      217.79     17.18 o 
  -6   3   6        7.83        0.18      5.42 o 
  -5   3   6       31.13       29.19      3.70 o 
  -4   3   6     1710.75     1613.29     27.53 o 
  -3   3   6     1192.86     1179.63     30.03 o 
  -2   3   6       76.11       74.58      4.83 o 
  -1   3   6     3077.34     3177.63     17.74 o 
   0   3   6     3665.51     3503.10     14.96 o 
   1   3   6       87.07       65.13      7.53 o 
   2   3   6      332.90      349.92      7.50 o 
   3   3   6     3325.45     3333.96     21.66 o 
   4   3   6      955.38      803.58     46.39 o 
   5   3   6      108.93      110.69     14.90 o 
   6   3   6      589.04      595.86     26.33 o 
   7   3   6      418.06      488.27     69.39 o 
   8   3   6       21.85       25.80     20.94 o 
   9   3   6       10.38       25.87     21.54 o 
  10   3   6       87.78       94.95     34.44 o 
  -9   4   6       34.76       -7.82     14.04 o 
  -8   4   6       27.40       35.07     40.81 o 
  -7   4   6        0.18       -0.81     43.66 o 
  -6   4   6      399.07      408.75     18.88 o 
  -5   4   6      457.09      445.30     16.66 o 
  -4   4   6        0.80       -0.35     13.89 o 
  -3   4   6      497.40      493.68     12.27 o 
  -2   4   6     1670.10     1641.66     35.45 o 
  -1   4   6      240.57      223.16      9.26 o 
   0   4   6      200.37      195.23      8.77 o 
   1   4   6     1767.22     1747.79     15.07 o 
   2   4   6     1168.06     1113.63     20.61 o 
   3   4   6        3.23        3.17      5.20 o 
   4   4   6      419.50      421.68     13.09 o 
   5   4   6      979.22      947.44     15.83 o 
   6   4   6      146.16      151.93     13.79 o 
   7   4   6       13.82       17.54     12.48 o 
   8   4   6      132.50      155.54     21.26 o 
   9   4   6       67.51       71.62     25.94 o 
  -8   5   6       26.12       19.54     38.68 o 
  -7   5   6       82.32       77.67     17.38 o 
  -6   5   6       16.94       19.15     25.07 o 
  -5   5   6      110.56      109.19     24.38 o 
  -4   5   6      593.06      580.80     19.83 o 
  -3   5   6      159.69      158.63     16.74 o 
  -2   5   6       14.90        7.20     16.23 o 
  -1   5   6      338.25      325.28     17.35 o 
   0   5   6      784.69      782.87     29.88 o 
   1   5   6       53.91       47.43      9.08 o 
   2   5   6      249.82      266.06     11.94 o 
   3   5   6      646.44      628.69     14.34 o 
   4   5   6      216.38      205.40     13.23 o 
   5   5   6       13.29       18.88     11.14 o 
   6   5   6       95.18       94.38     13.62 o 
   7   5   6      213.75      226.01     16.51 o 
   8   5   6        3.88        0.44      5.54 o 
  -6   6   6       51.65       36.12     36.19 o 
  -5   6   6       27.68       24.69     23.56 o 
  -4   6   6        3.89       -0.22     16.92 o 
  -3   6   6       86.19       77.48     18.81 o 
  -2   6   6      389.98      354.21     18.82 o 
  -1   6   6       46.49       28.10     18.49 o 
   0   6   6       49.79       60.93     18.61 o 
   1   6   6      135.75      131.78     11.15 o 
   2   6   6      163.83      157.24     12.87 o 
   3   6   6       40.50       37.45     13.30 o 
   4   6   6       58.24       51.06     14.17 o 
   5   6   6      198.24      194.98     16.22 o 
   6   6   6       20.08        4.24      8.89 o 
  -5   7   6        7.51       18.44     30.32 o 
  -4   7   6       56.27       49.14     25.04 o 
  -3   7   6       20.18        2.02     23.33 o 
  -2   7   6        0.33       -0.02      2.75 o 
  -1   7   6       27.58       20.46     21.65 o 
   0   7   6       85.57       61.10     17.06 o 
   1   7   6       15.45       26.98     18.22 o 
   2   7   6       16.63       12.12     23.37 o 
   3   7   6       69.57       59.52     13.80 o 
   4   7   6       30.96       32.04     22.63 o 
   5   7   6        8.50        7.74     21.49 o 
   6   7   6        0.85       11.04     21.43 o 
  -2   8   6       11.36       -2.52     15.23 o 
  -1   8   6       13.12       25.47     30.12 o 
   0   8   6        1.96        0.41      5.52 o 
   1   8   6       21.08        3.47     12.31 o 
   2   8   6       19.39       42.84     25.84 o 
   3   8   6        1.31        0.65      7.55 o 
   4   8   6        0.15        6.35     34.72 o 
 -11   1   7        2.94       -2.42      5.95 o 
  -9   1   7        5.12       13.01     11.07 o 
  -8   1   7        8.34       10.94      9.13 o 
  -7   1   7        0.03       -0.41      6.77 o 
  -6   1   7        7.19       18.62      5.73 o 
  -5   1   7       23.52       24.91      5.95 o 
  -4   1   7       31.36       28.34      3.50 o 
  -3   1   7      509.28      529.05      9.19 o 
  -2   1   7       35.44       28.88      4.60 o 
  -1   1   7      885.37      968.29     23.62 o 
   0   1   7        8.80        6.28      4.79 o 
   1   1   7     1361.07     1527.68     12.71 o 
   2   1   7      207.12      206.48      6.45 o 
   3   1   7        1.68        0.70      1.68 o 
   4   1   7        0.89        3.29      4.49 o 
   5   1   7      100.46       99.46     14.32 o 
   6   1   7        8.74        4.71      8.92 o 
   7   1   7       24.32       22.54     15.95 o 
   8   1   7       33.71       30.44     17.30 o 
   9   1   7        2.31        3.78     38.14 o 
  10   1   7        2.37       24.96     33.66 o 
 -10   2   7        8.48        4.71     11.89 o 
  -9   2   7        7.41        0.49      5.26 o 
  -8   2   7       11.78        8.87      9.68 o 
  -7   2   7       19.07       16.10     10.72 o 
  -6   2   7        4.38       -0.42      3.43 o 
  -5   2   7      159.46      145.86      6.11 o 
  -4   2   7       71.07       71.37      3.66 o 
  -3   2   7      755.24      735.14     12.02 o 
  -2   2   7       39.80       41.76      5.05 o 
  -1   2   7       92.67       99.29      5.08 o 
   0   2   7      772.37      767.98      9.14 o 
   1   2   7      595.73      620.98      9.56 o 
   2   2   7        4.38        6.67      5.86 o 
   3   2   7     1332.60     1300.65     18.55 o 
   4   2   7       85.82       72.43     15.35 o 
   5   2   7      145.97      139.63     16.29 o 
   6   2   7      124.64      117.03     17.18 o 
   7   2   7       79.34       90.34     27.08 o 
   8   2   7        0.15       -3.13     61.05 o 
   9   2   7        5.86        1.80      4.32 o 
  10   2   7       14.42        7.13     14.59 o 
 -10   3   7        0.30       11.10     18.74 o 
  -8   3   7       10.39        1.98     15.67 o 
  -7   3   7       49.05       36.75     17.27 o 
  -6   3   7      109.36      105.51     16.82 o 
  -5   3   7      643.60      592.88     22.28 o 
  -4   3   7       61.35       66.03      9.18 o 
  -3   3   7       17.32       16.71      8.51 o 
  -2   3   7      296.86      282.15      6.94 o 
  -1   3   7      206.54      197.82      4.84 o 
   0   3   7       34.96       33.98      6.68 o 
   1   3   7     1134.74     1131.61     11.80 o 
   2   3   7     1083.21     1069.92     10.53 o 
   3   3   7       49.81       50.80      7.99 o 
   4   3   7      190.44      196.52     14.81 o 
   5   3   7      541.37      516.79     18.14 o 
   6   3   7        3.33        4.13      9.43 o 
   7   3   7       75.54       61.67     26.98 o 
   8   3   7       59.80       55.36     21.70 o 
   9   3   7       28.56       30.12     32.98 o 
  10   3   7        7.66       -1.39     22.27 o 
  -9   4   7       49.58       55.11     41.30 o 
  -8   4   7        1.28       -2.26      3.56 o 
  -7   4   7      173.91      154.11     18.04 o 
  -6   4   7       67.80       72.15     18.26 o 
  -5   4   7        0.34        6.41     24.16 o 
  -4   4   7      417.20      407.16     22.84 o 
  -3   4   7      451.96      465.42     18.23 o 
  -2   4   7        1.53        9.98      8.30 o 
  -1   4   7      284.07      274.30     10.08 o 
   0   4   7     1027.65     1053.33     11.91 o 
   1   4   7       40.73       40.21      9.72 o 
   2   4   7      159.81      169.03     11.37 o 
   3   4   7      513.62      504.61     15.61 o 
   4   4   7       74.91       85.29     11.56 o 
   5   4   7       10.44        5.81     11.06 o 
   6   4   7      209.74      208.97     15.22 o 
   7   4   7      273.91      278.37     16.14 o 
   8   4   7       11.96        2.42     14.27 o 
   9   4   7       35.91       22.68     32.32 o 
  -8   5   7       54.75       76.06     36.79 o 
  -7   5   7        5.46       -1.11     24.92 o 
  -6   5   7       48.41       58.50     24.86 o 
  -5   5   7      315.95      314.44     20.41 o 
  -4   5   7      118.06      144.01     17.46 o 
  -3   5   7       36.36       36.49     16.00 o 
  -2   5   7      707.41      738.36     32.30 o 
  -1   5   7       67.66       63.42     21.12 o 
   0   5   7      153.71      154.75      8.91 o 
   1   5   7      469.54      478.07     11.75 o 
   2   5   7      366.55      368.34     12.59 o 
   3   5   7        0.69       -1.31      7.10 o 
   4   5   7      142.70      143.92     13.20 o 
   5   5   7      309.95      287.94     14.96 o 
   6   5   7        1.22       -0.30     15.46 o 
   7   5   7       28.42       24.13     19.80 o 
   8   5   7       36.47       38.04     28.00 o 
  -6   6   7       66.28       61.03     45.48 o 
  -5   6   7        0.88       -7.27     14.56 o 
  -4   6   7      201.72      227.41     20.02 o 
  -3   6   7      204.04      197.42     18.89 o 
  -2   6   7        4.39       -2.46     12.24 o 
  -1   6   7      150.67      161.23     19.35 o 
   0   6   7      473.21      457.70     18.10 o 
   1   6   7       19.22       29.81     15.76 o 
   2   6   7       96.38       90.00     12.07 o 
   3   6   7      327.52      321.67     15.30 o 
   4   6   7       42.72       31.38     17.61 o 
   5   6   7       34.90       26.83     18.23 o 
   6   6   7       54.38       54.67     15.46 o 
   7   6   7       65.95       58.99     26.35 o 
  -4   7   7       27.67       10.42     22.93 o 
  -3   7   7        8.91       -0.39      4.83 o 
  -2   7   7      160.26      170.26     20.98 o 
  -1   7   7       97.42       93.72     23.26 o 
   0   7   7        1.17        5.55      9.98 o 
   1   7   7      244.02      280.98     21.48 o 
   2   7   7      170.24      133.27     16.94 o 
   3   7   7        9.87       -1.44      3.86 o 
   4   7   7       42.84       28.29     20.82 o 
   5   7   7       91.17       73.75     30.51 o 
  -2   8   7       10.19       26.94     29.42 o 
  -1   8   7       50.25       55.31     31.25 o 
   0   8   7       90.22       60.52     32.73 o 
   1   8   7        7.93       -2.27     13.31 o 
 -10   0   8       53.37       37.35     23.46 o 
  -9   0   8      169.78      201.65     27.73 o 
  -8   0   8     1058.12     1205.63     56.14 o 
  -7   0   8       12.92        0.23      6.79 o 
  -6   0   8      556.35      579.23     39.82 o 
  -5   0   8     2652.14     2510.83     14.65 o 
  -4   0   8     1897.17     1894.40     39.22 o 
  -3   0   8      256.52      296.43     12.29 o 
  -2   0   8     4543.95     4488.50    105.90 o 
  -1   0   8     1062.34      854.77     30.95 o 
   0   0   8      163.83      162.18      8.39 o 
   1   0   8     1834.36     1753.47     26.42 o 
   2   0   8     8379.10     8006.73     49.69 o 
   3   0   8      428.54      388.29     20.09 o 
   4   0   8       85.63       87.66     22.90 o 
   5   0   8     1059.84     1106.47     31.74 o 
   6   0   8      543.72      570.49     26.98 o 
   7   0   8       13.43        2.30     70.65 o 
   8   0   8      229.84      264.93     36.25 o 
   9   0   8      227.70      250.38     33.04 o 
  -9   1   8       33.55       52.59     11.43 o 
  -8   1   8        2.26       -4.97     21.11 o 
  -7   1   8      618.39      622.30     13.12 o 
  -6   1   8     1249.21     1324.08     37.58 o 
  -5   1   8       68.90       61.34      7.17 o 
  -4   1   8     2384.25     2296.22     18.87 o 
  -3   1   8     3862.01     3562.85     39.03 o 
  -2   1   8     1765.23     1793.74     28.54 o 
  -1   1   8      370.98      391.72     13.18 o 
   0   1   8     6086.97     6175.52     33.10 o 
   1   1   8      497.20      433.21      8.16 o 
   2   1   8        3.47        1.12      4.46 o 
   3   1   8     1698.79     1688.57     12.70 o 
   4   1   8     2679.34     2644.29     21.45 o 
   5   1   8       21.55       22.70     13.20 o 
   6   1   8      257.77      292.19     17.06 o 
   7   1   8      641.45      701.75     22.64 o 
   8   1   8       83.34       74.78     21.94 o 
   9   1   8       17.16       19.13     14.67 o 
  10   1   8       44.22       18.62     32.74 o 
 -10   2   8        3.76       22.21     24.62 o 
  -9   2   8      105.33      124.61     17.50 o 
  -8   2   8      255.13      274.81     18.00 o 
  -7   2   8       14.16       23.20     12.81 o 
  -6   2   8       37.56       37.91     10.01 o 
  -5   2   8     1379.29     1324.57     10.98 o 
  -4   2   8     1747.00     1652.81     53.76 o 
  -3   2   8        8.17        2.96      4.52 o 
  -2   2   8     3027.42     2896.29     26.05 o 
  -1   2   8     2452.47     2276.98     15.85 o 
   0   2   8      141.67      151.68      6.23 o 
   1   2   8     1609.59     1671.47     11.69 o 
   2   2   8     4045.97     3981.57     23.49 o 
   3   2   8      318.32      291.43     14.26 o 
   4   2   8        7.94        0.17      4.56 o 
   5   2   8      925.00      937.02     22.32 o 
   6   2   8      469.04      454.05     17.86 o 
   7   2   8       14.90       17.96     21.51 o 
   8   2   8      100.41      126.92     21.29 o 
   9   2   8      119.19      128.77     22.52 o 
 -10   3   8       44.01       37.68     32.38 o 
  -9   3   8        3.09       -2.51     13.82 o 
  -8   3   8        8.41       10.20    127.62 o 
  -7   3   8      179.66      188.94     19.35 o 
  -6   3   8      289.22      279.05     13.99 o 
  -5   3   8       24.38       32.97     12.08 o 
  -4   3   8      260.47      260.23      8.89 o 
  -3   3   8     2324.39     2133.39     46.18 o 
  -2   3   8     1084.35     1061.35     10.58 o 
  -1   3   8      141.19      141.33      5.74 o 
   0   3   8     2352.11     2400.20     38.52 o 
   1   3   8     1319.48     1259.99     54.99 o 
   2   3   8       22.12       16.50      7.67 o 
   3   3   8     1290.65     1264.55     13.26 o 
   4   3   8      943.81      906.07     18.58 o 
   5   3   8        2.36        6.36     11.24 o 
   6   3   8       24.16       32.39     18.21 o 
   7   3   8      265.73      273.54     21.26 o 
   8   3   8      121.54      108.05     31.04 o 
   9   3   8        0.69       -2.17      5.64 o 
  -9   4   8       23.50       29.28     31.67 o 
  -8   4   8       91.75       94.36     21.79 o 
  -7   4   8       24.51       18.64     19.06 o 
  -6   4   8       34.08        3.53     21.72 o 
  -5   4   8      450.81      444.57     22.53 o 
  -4   4   8      188.47      207.51     17.65 o 
  -3   4   8        0.59        2.14      6.19 o 
  -2   4   8      307.76      297.03      9.71 o 
  -1   4   8     1673.64     1612.09     15.08 o 
   0   4   8      402.92      397.31     14.65 o 
   1   4   8      450.38      424.90     17.19 o 
   2   4   8     1076.65     1043.18     15.48 o 
   3   4   8      261.83      249.88     13.11 o 
   4   4   8        0.86       -8.51     13.03 o 
   5   4   8      451.40      445.06     15.59 o 
   6   4   8      233.25      245.15     16.55 o 
   7   4   8        0.60       -1.95     15.37 o 
   8   4   8       22.52       39.16     19.67 o 
   9   4   8       46.90       42.52     37.25 o 
  -8   5   8       17.74       45.85     53.72 o 
  -7   5   8       97.26       84.91     19.59 o 
  -6   5   8       98.30      100.28     31.05 o 
  -5   5   8        0.38       -2.05      8.12 o 
  -4   5   8       75.74       88.66     18.19 o 
  -3   5   8      441.57      440.84     18.32 o 
  -2   5   8       84.25       70.85     16.20 o 
  -1   5   8       37.52       31.61     14.77 o 
   0   5   8      202.96      202.46      9.06 o 
   1   5   8      554.38      559.71     19.23 o 
   2   5   8      141.42      124.63     14.42 o 
   3   5   8      197.81      208.73     13.68 o 
   4   5   8      369.08      379.82     31.39 o 
   5   5   8       74.36       73.73     17.62 o 
   6   5   8       21.35        0.15     11.29 o 
   7   5   8      139.32      130.44     16.38 o 
   8   5   8       13.14       14.05     49.83 o 
  -6   6   8       25.02       23.37     34.50 o 
  -5   6   8       81.13       57.36     24.67 o 
  -4   6   8       39.71       22.82     43.06 o 
  -3   6   8       25.43       10.51     22.48 o 
  -2   6   8       80.11       75.08     19.66 o 
  -1   6   8      159.12      147.04     20.82 o 
   0   6   8       50.70       31.73     22.48 o 
   1   6   8        2.67       18.18     22.49 o 
   2   6   8       96.38       93.97     19.23 o 
   3   6   8      211.15      199.43     14.34 o 
   4   6   8        2.22       -0.36      3.95 o 
   5   6   8      110.00      108.05     16.11 o 
   6   6   8       48.06       49.17     16.66 o 
   7   6   8       16.97       20.52     21.06 o 
  -4   7   8       18.19       26.06     35.25 o 
  -3   7   8       15.61       -0.43     18.99 o 
  -2   7   8       21.42       15.08     18.39 o 
  -1   7   8        2.47       24.11     38.32 o 
   0   7   8       53.52       45.24     22.63 o 
   1   7   8       80.08       58.84     19.84 o 
   2   7   8        1.27       10.28     27.10 o 
   3   7   8        4.22      -13.80     22.80 o 
   4   7   8        8.47        3.78     16.60 o 
   5   7   8       58.11       22.99     34.34 o 
  -1   8   8       18.64       11.40     97.68 o 
   0   8   8        2.91       -6.73     51.29 o 
   1   8   8        1.88        2.32     58.33 o 
   2   8   8        2.62       10.73     23.62 o 
  -9   1   9        5.46       -8.61     64.29 o 
  -8   1   9       20.89       17.62     12.41 o 
  -7   1   9       91.73      104.89     13.71 o 
  -6   1   9       42.84       48.96      7.36 o 
  -5   1   9      221.00      200.93      6.47 o 
  -4   1   9       36.07       33.33      7.43 o 
  -3   1   9       10.41       13.57      6.99 o 
  -2   1   9      103.94      104.25      6.99 o 
  -1   1   9      232.55      242.49     11.93 o 
   0   1   9       40.40       39.90      7.44 o 
   1   1   9      184.20      202.09     11.34 o 
   2   1   9       23.81       17.99      8.92 o 
   3   1   9       15.88       15.27     10.14 o 
   4   1   9        5.04       10.56      7.71 o 
   5   1   9        2.77       12.48     14.87 o 
   7   1   9        1.25       -6.30      8.47 o 
   8   1   9        1.04       -1.12      6.54 o 
  -9   2   9       20.23       42.56     29.45 o 
  -8   2   9        0.64       -5.63      7.16 o 
  -7   2   9       14.21       21.42     27.99 o 
  -6   2   9        3.30        0.60      6.55 o 
  -5   2   9       81.00      105.10      7.76 o 
  -4   2   9       25.04       25.08      5.11 o 
  -3   2   9     1399.34     1348.24     12.15 o 
  -2   2   9       74.54       80.20      5.58 o 
  -1   2   9       77.00       79.00      6.16 o 
   0   2   9      138.48      138.50      6.94 o 
   1   2   9       22.10       25.77      6.96 o 
   2   2   9      172.46      191.80      9.25 o 
   3   2   9      236.93      240.29      9.17 o 
   4   2   9       54.23       58.63     15.24 o 
   5   2   9        2.36       14.10     58.37 o 
   6   2   9        3.61        4.16     17.44 o 
   7   2   9       11.67       20.91     24.63 o 
   8   2   9       16.94       36.71     34.29 o 
   9   2   9        4.39       -6.38     10.04 o 
 -10   3   9        0.08       -9.80     19.47 o 
  -9   3   9       14.78       -6.29     14.31 o 
  -8   3   9       40.61       47.24     17.97 o 
  -7   3   9       51.28       70.02     18.13 o 
  -6   3   9       11.66        3.20     17.87 o 
  -5   3   9      268.50      260.97     14.28 o 
  -4   3   9        3.77       10.93     12.68 o 
  -3   3   9       19.54       21.28      5.48 o 
  -2   3   9      164.57      177.64      8.26 o 
  -1   3   9      983.80      982.25     15.53 o 
   0   3   9        1.76        4.16      8.21 o 
   1   3   9      161.50      174.73     11.16 o 
   2   3   9      347.26      325.64     14.45 o 
   3   3   9       80.73       85.43      9.13 o 
   4   3   9        8.37       -1.74     11.12 o 
   5   3   9      147.10      140.78     20.11 o 
   6   3   9       75.12       65.34     19.90 o 
   7   3   9       19.90       28.65     17.69 o 
   8   3   9       32.51       25.88     21.61 o 
   9   3   9       12.91       51.84     29.09 o 
  -9   4   9       20.91       25.72     87.61 o 
  -8   4   9        0.04       -7.93     13.68 o 
  -7   4   9      102.20       87.79     19.82 o 
  -6   4   9       75.42       85.20     13.90 o 
  -5   4   9        0.40       -1.93     31.32 o 
  -4   4   9      231.36      252.34     18.60 o 
  -3   4   9      493.61      483.69     18.77 o 
  -2   4   9       12.66       16.44     27.35 o 
  -1   4   9       85.34       85.82      9.61 o 
   0   4   9      200.24      224.98     13.54 o 
   1   4   9      554.52      610.59     17.05 o 
   2   4   9        0.37        2.78      8.93 o 
   3   4   9      267.78      295.23     13.15 o 
   4   4   9      582.94      500.86     16.82 o 
   5   4   9       23.02        5.28      9.08 o 
   6   4   9       99.26       91.67     16.33 o 
   7   4   9       97.04      112.55     15.86 o 
   8   4   9        0.95        5.65     17.36 o 
  -7   5   9        8.25       -3.96      5.55 o 
  -6   5   9       15.03       -1.71      2.61 o 
  -5   5   9      158.13      164.58     19.98 o 
  -4   5   9       71.27       97.75     19.00 o 
  -3   5   9        1.90        9.91     15.68 o 
  -2   5   9      318.86      310.00     18.38 o 
  -1   5   9      399.87      410.57     20.49 o 
   0   5   9       14.07       -0.96     12.11 o 
   1   5   9        4.08        5.91      6.36 o 
   2   5   9      692.02      717.25     15.96 o 
   3   5   9      320.56      298.61     13.80 o 
   4   5   9       61.66       64.53     14.10 o 
   5   5   9      178.97      188.52     16.03 o 
   6   5   9       76.95       71.99     16.57 o 
   7   5   9        1.20       -2.85     19.69 o 
   8   5   9       46.75       41.66     42.38 o 
  -6   6   9       85.94      120.40     35.38 o 
  -5   6   9        7.22       -0.36     16.28 o 
  -4   6   9       59.39       57.13     24.93 o 
  -3   6   9      280.62      319.18     21.08 o 
  -2   6   9      128.52      145.65     19.94 o 
  -1   6   9        0.90       14.96     16.46 o 
   0   6   9      599.06      577.43     24.44 o 
   1   6   9      207.75      168.80     21.02 o 
   2   6   9       40.96       38.27     21.27 o 
   3   6   9       40.91       47.95     20.59 o 
   4   6   9      202.59      190.92     16.24 o 
   5   6   9       45.39       31.23     15.99 o 
   6   6   9       38.86       19.82     22.48 o 
   7   6   9       71.82       88.00     32.61 o 
  -4   7   9      112.65      133.02     27.76 o 
  -3   7   9        2.81       15.79     24.59 o 
  -2   7   9      213.93      241.77     23.90 o 
  -1   7   9      256.71      309.06     24.20 o 
   0   7   9        2.79        1.89     15.50 o 
   1   7   9       41.82       35.11     18.69 o 
   2   7   9      258.84      237.21     47.02 o 
   3   7   9       30.44       17.01     19.59 o 
   4   7   9       23.22       20.88     26.20 o 
   5   7   9       23.73       21.11     21.76 o 
   0   8   9      116.01      164.12     40.68 o 
   1   8   9       71.92       65.61     36.05 o 
   2   8   9        0.21       -3.44    358.98 o 
  -9   0  10      200.16      189.17     31.45 o 
  -8   0  10      424.36      467.81     31.25 o 
  -7   0  10       15.95        0.62      6.76 o 
  -6   0  10        0.84        1.10     12.08 o 
  -5   0  10      395.50      351.90     10.53 o 
  -4   0  10      963.45      901.69     13.78 o 
  -3   0  10        2.94       20.33     15.26 o 
  -2   0  10      985.10      900.54     59.78 o 
  -1   0  10     6467.72     6038.39    170.73 o 
   0   0  10     1683.01     1638.48     18.88 o 
   1   0  10       38.77       42.43     10.92 o 
   2   0  10     3175.31     3152.73     22.85 o 
   3   0  10     4947.87     4940.62     48.00 o 
   4   0  10        9.86       16.92      8.66 o 
   5   0  10     1341.72     1281.03     15.41 o 
   6   0  10      859.81      832.58     37.47 o 
   7   0  10       87.12      115.87     33.77 o 
   8   0  10       73.29       86.97     27.32 o 
   9   0  10      126.89      134.99     37.27 o 
  -9   1  10        8.05       32.32     27.92 o 
  -8   1  10        7.25        4.17      9.64 o 
  -7   1  10      333.72      324.00     15.17 o 
  -6   1  10      754.69      786.66     20.10 o 
  -5   1  10        6.54        1.01      1.61 o 
  -4   1  10      112.95      100.97     10.33 o 
  -3   1  10     2540.22     2398.01     38.39 o 
  -2   1  10     1713.75     1636.40     19.25 o 
  -1   1  10       69.10       91.92      7.67 o 
   0   1  10     1659.26     1659.25     15.86 o 
   1   1  10     6058.92     5888.29     60.99 o 
   2   1  10      156.34      167.36      9.47 o 
   3   1  10      854.76      883.03     23.51 o 
   4   1  10     2585.59     2666.82     51.84 o 
   5   1  10     1179.87     1073.41     75.36 o 
   6   1  10       46.29       55.51     19.71 o 
   7   1  10      438.13      437.39     25.54 o 
   8   1  10      100.83      122.37     27.53 o 
   9   1  10        4.87       34.24     31.45 o 
  -9   2  10        9.00       -8.13     12.88 o 
  -8   2  10      167.00      181.66     20.03 o 
  -7   2  10      127.68      127.04     18.63 o 
  -6   2  10       10.99       17.75     10.55 o 
  -5   2  10     1266.98     1291.52     24.10 o 
  -4   2  10      936.74      918.41     10.47 o 
  -3   2  10       67.07       56.90      7.86 o 
  -2   2  10      746.73      720.13      8.56 o 
  -1   2  10     5377.96     4944.94     28.81 o 
   0   2  10      883.83      897.57     10.81 o 
   1   2  10      447.44      435.13     11.65 o 
   2   2  10     1954.70     2010.40     19.07 o 
   3   2  10     1598.39     1547.46     33.06 o 
   4   2  10        3.52        5.81      7.65 o 
   5   2  10      392.76      382.53     29.82 o 
   6   2  10      581.16      597.69     35.43 o 
   7   2  10      181.88      169.68     22.92 o 
   8   2  10       18.52       34.27     22.36 o 
   9   2  10      158.24      185.31     42.04 o 
  -8   3  10        4.65        5.72     17.90 o 
  -7   3  10      142.44      148.07     20.61 o 
  -6   3  10      363.28      388.29     16.65 o 
  -5   3  10      154.31      169.16     14.17 o 
  -4   3  10       26.88       12.78     11.87 o 
  -3   3  10     3580.56     3346.48     38.04 o 
  -2   3  10      809.95      865.01     19.84 o 
  -1   3  10      761.91      727.49     30.58 o 
   0   3  10      951.53      951.95     22.69 o 
   1   3  10     1664.88     1587.87     36.51 o 
   2   3  10       80.54       99.91     27.19 o 
   3   3  10      439.17      399.58     15.96 o 
   4   3  10      705.64      721.47     20.38 o 
   5   3  10      366.43      364.57     20.02 o 
   6   3  10       16.05       12.42     15.36 o 
   7   3  10      156.17      161.44     22.20 o 
   8   3  10      174.85      175.46     24.96 o 
  -8   4  10       32.43       14.02     17.54 o 
  -7   4  10       43.36       26.75     19.14 o 
  -6   4  10        0.48        0.40      3.51 o 
  -5   4  10      632.44      657.59     23.80 o 
  -4   4  10      386.67      410.93     19.61 o 
  -3   4  10       18.73       17.65     23.04 o 
  -2   4  10      195.37      191.69     22.48 o 
  -1   4  10     2020.22     1935.64     37.76 o 
   0   4  10      190.55      207.86      9.67 o 
   1   4  10      541.88      515.11     13.15 o 
   2   4  10      375.04      390.32     12.83 o 
   3   4  10      485.62      506.06     16.13 o 
   4   4  10       83.41       69.44     13.39 o 
   5   4  10      183.91      194.86     14.85 o 
   6   4  10      226.24      220.83     17.67 o 
   7   4  10       32.30       42.33     15.83 o 
   8   4  10        0.16       -3.32     11.50 o 
  -7   5  10       97.98       66.73     19.95 o 
  -6   5  10       77.76       55.26     20.67 o 
  -5   5  10        3.21        0.15      2.84 o 
  -4   5  10        9.36       -1.89     76.86 o 
  -3   5  10      306.28      293.82     21.66 o 
  -2   5  10      129.45      122.87     21.12 o 
  -1   5  10       15.92       17.47     15.34 o 
   0   5  10       92.24      101.93     18.98 o 
   1   5  10      901.09      873.78     39.73 o 
   2   5  10      137.29      130.44     13.09 o 
   3   5  10      232.48      234.48     17.82 o 
   4   5  10      169.29      174.31     15.38 o 
   5   5  10       72.49       64.91     16.52 o 
   6   5  10        5.19        0.46      4.92 o 
   7   5  10       43.52       30.00     24.79 o 
  -5   6  10       34.04       17.58     29.43 o 
  -4   6  10       34.39       -5.90     22.42 o 
  -3   6  10        0.46        3.49      8.38 o 
  -2   6  10        0.93       -4.24      5.33 o 
  -1   6  10      147.00      144.13     28.54 o 
   0   6  10      115.27       90.52     20.95 o 
   1   6  10        2.61        2.66     17.04 o 
   2   6  10       83.76       83.33     22.56 o 
   3   6  10      284.27      255.45     22.97 o 
   4   6  10       18.67        2.22     12.79 o 
   5   6  10       58.69       42.11     29.80 o 
   6   6  10       25.76       21.04     20.48 o 
  -2   7  10       33.47       14.97     22.29 o 
  -1   7  10        0.07       -0.54      1.94 o 
   0   7  10        9.24       16.28     28.56 o 
   1   7  10       61.91       49.57     24.54 o 
   2   7  10       31.89       31.15     20.34 o 
   3   7  10        1.46       11.80     18.50 o 
   4   7  10       13.99        6.41    547.47 o 
  -9   1  11       14.83        4.41     26.34 o 
  -8   1  11       14.39       27.72     19.64 o 
  -7   1  11       87.47       75.62     14.59 o 
  -6   1  11        0.99       -5.32     17.20 o 
  -5   1  11      101.76       94.06      6.14 o 
  -4   1  11       12.44       18.26     12.12 o 
  -3   1  11       17.09       13.24      7.68 o 
  -2   1  11       14.09        3.88     10.11 o 
  -1   1  11      408.51      398.85     11.08 o 
   0   1  11       39.18       37.90     10.41 o 
   1   1  11      232.19      209.92     11.00 o 
   2   1  11        1.03       -9.12     15.63 o 
   3   1  11       32.93       36.32     10.08 o 
   4   1  11       65.99       74.37      9.32 o 
   5   1  11        0.46        1.66     10.54 o 
   6   1  11      153.77      131.61     24.88 o 
   7   1  11        7.59       15.17     27.72 o 
   8   1  11        7.99       15.10     30.56 o 
  -9   2  11       12.75        7.03     18.49 o 
  -8   2  11        8.56       10.91     19.44 o 
  -7   2  11        5.54        8.30     13.85 o 
  -6   2  11      106.01      121.81     12.17 o 
  -5   2  11      115.89      132.34     11.53 o 
  -4   2  11        0.42       -0.13     11.06 o 
  -3   2  11      705.54      690.00     14.00 o 
  -2   2  11       69.86       71.60      7.30 o 
  -1   2  11      381.12      359.43      8.54 o 
   0   2  11       34.35       41.00      9.72 o 
   1   2  11      125.88      110.93     10.43 o 
   2   2  11      108.97      104.95     10.35 o 
   3   2  11      132.57      138.88     10.46 o 
   4   2  11      232.01      230.85     18.77 o 
   5   2  11        1.74       14.28     12.44 o 
   6   2  11        6.18        5.08     14.56 o 
   7   2  11       21.58       35.09     33.04 o 
   8   2  11       98.01       97.34     35.78 o 
  -9   3  11        0.06        0.78     12.93 o 
  -8   3  11       18.30        9.06     16.37 o 
  -7   3  11       34.40       44.12     22.62 o 
  -6   3  11       28.97       37.76     16.36 o 
  -5   3  11       83.67       82.17     14.29 o 
  -4   3  11      167.24      163.70     14.49 o 
  -3   3  11       17.98        5.12     20.82 o 
  -2   3  11       84.41       74.64     13.11 o 
  -1   3  11      722.11      725.39      8.83 o 
   0   3  11      289.73      309.68     10.31 o 
   1   3  11       99.18      107.90     11.37 o 
   2   3  11      328.01      321.19     17.04 o 
   3   3  11      114.05       99.56     20.50 o 
   4   3  11        3.72       23.84     15.42 o 
   5   3  11      227.94      212.68     17.80 o 
   6   3  11      178.07      177.60     37.92 o 
   7   3  11        7.10       -7.38     10.55 o 
   8   3  11        3.90       19.78     29.16 o 
  -8   4  11        0.25        2.37     27.24 o 
  -7   4  11       25.56       -4.90     10.42 o 
  -6   4  11       79.34       81.18     17.07 o 
  -5   4  11        1.39        5.86     16.00 o 
  -4   4  11       16.62       20.82     21.64 o 
  -3   4  11       62.17       45.41     26.63 o 
  -2   4  11      400.26      416.62     19.62 o 
  -1   4  11        4.74       12.05     14.14 o 
   0   4  11      486.39      468.50     12.14 o 
   1   4  11      727.93      746.54     16.09 o 
   2   4  11        2.54        0.17      2.52 o 
   3   4  11      284.90      283.98     15.21 o 
   4   4  11      372.03      365.66     16.01 o 
   5   4  11       15.18       25.44     15.86 o 
   6   4  11       32.79       31.66     17.53 o 
   7   4  11       60.38       62.67     19.90 o 
   8   4  11       13.52       20.81     30.19 o 
  -7   5  11        1.75        2.65      4.03 o 
  -6   5  11        2.85       -0.82      2.91 o 
  -5   5  11        2.32        5.56     15.36 o 
  -4   5  11      170.39      191.76     27.03 o 
  -3   5  11        9.18       16.50     48.94 o 
  -2   5  11       89.73       50.19     27.03 o 
  -1   5  11      344.45      370.80     22.24 o 
   0   5  11      160.16      165.48     22.97 o 
   1   5  11       10.73       12.16     16.19 o 
   2   5  11      484.93      469.66     37.66 o 
   3   5  11      211.24      220.53     16.84 o 
   4   5  11       50.03       43.18     16.72 o 
   5   5  11      142.62      156.71     17.28 o 
   6   5  11       79.14       72.97     16.96 o 
   7   5  11        0.28        6.87     23.72 o 
  -6   6  11       98.36       81.64     24.82 o 
  -5   6  11       18.26       31.34     21.53 o 
  -4   6  11       13.54        8.99     26.74 o 
  -3   6  11       82.21       93.22     24.56 o 
  -2   6  11       90.36      111.66     21.63 o 
  -1   6  11        3.21       -4.16     26.13 o 
   0   6  11      172.75      163.63     33.06 o 
   1   6  11      161.85      172.10     22.31 o 
   2   6  11        3.71       27.55     28.25 o 
   3   6  11       22.38        8.56     22.45 o 
   4   6  11      194.42      161.88     25.58 o 
   5   6  11       59.90       43.99     26.33 o 
   6   6  11       16.33       14.96     17.50 o 
  -2   7  11       59.42       28.99     23.56 o 
  -1   7  11       83.80      119.37     23.07 o 
   0   7  11       11.31       16.35     26.25 o 
   1   7  11        7.21        6.56     21.01 o 
   2   7  11       74.88       62.83     38.85 o 
   3   7  11       51.04       53.39     34.04 o 
   4   7  11        0.97       -4.80     11.65 o 
  -9   0  12        0.06        9.47     15.59 o 
  -8   0  12       38.42       26.89     40.09 o 
  -7   0  12      213.01      256.37     28.96 o 
  -6   0  12       77.09       72.50     18.53 o 
  -5   0  12       85.23       83.75     10.23 o 
  -4   0  12     1113.94     1093.67     21.78 o 
  -3   0  12      690.89      722.31     23.07 o 
  -2   0  12       94.58       60.95     15.35 o 
  -1   0  12     2585.18     2491.64     42.92 o 
   0   0  12     1156.12     1101.13     20.06 o 
   1   0  12      102.41       96.75     13.18 o 
   2   0  12     1507.85     1494.84     20.41 o 
   3   0  12     2455.32     2418.45     62.76 o 
   4   0  12      356.51      351.68     13.26 o 
   5   0  12      152.12      156.75     12.27 o 
   6   0  12      106.73      148.68     35.56 o 
   7   0  12      303.10      315.38     36.76 o 
  -9   1  12       64.24       87.91     22.25 o 
  -8   1  12       20.96       24.02     41.27 o 
  -7   1  12       10.60       25.21     20.05 o 
  -6   1  12      372.45      378.23     16.82 o 
  -5   1  12      640.95      685.90     16.56 o 
  -4   1  12       58.44       71.90     11.50 o 
  -3   1  12      537.18      519.17     11.84 o 
  -2   1  12     1135.47     1047.51     14.23 o 
  -1   1  12      223.00      232.71     10.99 o 
   0   1  12      833.51      787.27     12.68 o 
   1   1  12     3460.28     3388.21     39.41 o 
   2   1  12       63.52       63.32     10.90 o 
   3   1  12        7.27       12.57     11.50 o 
   4   1  12      509.81      534.70     18.13 o 
   5   1  12      924.12      913.90     36.19 o 
   6   1  12       55.23       53.05     19.39 o 
   7   1  12       77.04       81.77     25.10 o 
   8   1  12       59.66       70.45     30.23 o 
  -9   2  12        1.48       -4.18     13.44 o 
  -8   2  12       62.71       59.96     21.31 o 
  -7   2  12      231.34      260.68     17.89 o 
  -6   2  12       14.48       16.90     12.02 o 
  -5   2  12      155.99      144.91     11.89 o 
  -4   2  12      616.55      636.08     21.36 o 
  -3   2  12      409.20      445.00     14.95 o 
  -2   2  12       51.91       41.19      8.20 o 
  -1   2  12     1610.17     1564.57     19.93 o 
   0   2  12      322.49      321.64     13.06 o 
   1   2  12       36.39       43.74     10.37 o 
   2   2  12      113.00      108.81     11.76 o 
   3   2  12     1377.11     1393.36     25.92 o 
   4   2  12       93.20       94.65     12.71 o 
   5   2  12       40.02       54.85     23.12 o 
   6   2  12      491.97      494.90     25.03 o 
   7   2  12      257.92      260.88     24.16 o 
   8   2  12       28.99       41.93     35.99 o 
  -9   3  12       83.35       94.20     23.29 o 
  -8   3  12       32.75       42.05     19.69 o 
  -7   3  12       19.74       23.67     24.95 o 
  -6   3  12      225.17      261.90     15.57 o 
  -5   3  12      311.53      338.53     16.56 o 
  -4   3  12        3.27        4.62     14.19 o 
  -3   3  12      487.56      474.11     18.82 o 
  -2   3  12      150.28      124.12     19.04 o 
  -1   3  12       47.01       56.63      9.53 o 
   0   3  12       13.98       11.08      8.64 o 
   1   3  12      972.20      957.16     15.85 o 
   2   3  12      501.35      498.93     18.48 o 
   3   3  12        5.85       -2.53     12.64 o 
   4   3  12      300.48      307.14     21.46 o 
   5   3  12      532.24      512.21     22.87 o 
   6   3  12       25.06      -10.27     17.76 o 
   7   3  12       32.96       10.63     18.36 o 
  -8   4  12       13.64       22.54     74.96 o 
  -7   4  12      122.70      111.03     24.28 o 
  -6   4  12        3.41       -0.25      8.34 o 
  -5   4  12      144.08      148.56     16.02 o 
  -4   4  12      109.62      110.23     16.70 o 
  -3   4  12       91.29       74.77     19.75 o 
  -2   4  12       40.86       55.82     19.77 o 
  -1   4  12      355.94      344.54     20.16 o 
   0   4  12      385.57      400.15     21.55 o 
   1   4  12       29.24       29.44     18.57 o 
   2   4  12       45.95       51.62     13.75 o 
   3   4  12      481.15      469.47     17.23 o 
   4   4  12      155.03      144.07     16.08 o 
   5   4  12        3.50       -4.72     10.25 o 
   6   4  12      188.61      205.98     19.85 o 
   7   4  12       90.29       85.79     19.54 o 
   8   4  12        0.59        2.54     13.01 o 
  -7   5  12        8.98       16.62     23.99 o 
  -6   5  12        2.02       20.16     16.19 o 
  -5   5  12       46.87       74.51     24.79 o 
  -4   5  12       57.12       56.64     21.54 o 
  -3   5  12       84.48      101.62     19.55 o 
  -2   5  12      297.12      285.49     29.38 o 
  -1   5  12       79.71       79.83     21.66 o 
   0   5  12        7.91       -0.16     22.14 o 
   1   5  12      294.63      271.78     22.55 o 
   2   5  12      135.42      128.13     24.19 o 
   3   5  12        0.07        0.69     11.60 o 
   4   5  12       76.78       91.67     17.56 o 
   5   5  12      118.58      133.95     19.30 o 
   6   5  12        9.01       -0.04      4.89 o 
  -5   6  12        1.21        7.66     37.55 o 
  -4   6  12       48.93       43.20     20.75 o 
  -3   6  12       78.61       73.32     25.84 o 
  -2   6  12        4.93        3.67     14.20 o 
  -1   6  12       88.77       63.80     40.41 o 
   0   6  12      135.83      118.78     24.72 o 
   1   6  12       13.31        6.18     21.05 o 
   2   6  12       47.65       52.50     24.03 o 
   3   6  12      120.97      103.92     38.68 o 
   4   6  12        5.40       -4.81     18.13 o 
   5   6  12        0.17       15.49     23.74 o 
   0   7  12        2.13       -6.81     14.18 o 
   1   7  12       44.75       20.84     36.80 o 
   2   7  12       10.28        7.29     86.43 o 
  -8   1  13        2.03       -0.98      5.93 o 
  -7   1  13        5.89        1.63      6.43 o 
  -6   1  13        0.17       13.64     16.75 o 
  -5   1  13       23.16       13.86     11.91 o 
  -4   1  13       26.62       19.10     10.63 o 
  -3   1  13       16.75       10.49      7.27 o 
  -2   1  13        0.68       -2.41      7.63 o 
  -1   1  13        4.16        5.72      5.58 o 
   0   1  13        0.78        2.89     11.72 o 
   1   1  13        3.49       10.10      8.57 o 
   2   1  13       60.75       55.56     12.38 o 
   3   1  13       58.49       50.84     13.15 o 
   4   1  13      129.01      126.72     11.25 o 
   5   1  13       25.76        5.11     16.37 o 
   6   1  13       98.14       87.31     28.92 o 
   7   1  13        0.84        0.63      3.39 o 
   8   1  13       14.62       -0.85     17.34 o 
  -9   2  13       16.56        0.96     35.17 o 
  -8   2  13        3.13       11.06     19.82 o 
  -7   2  13       13.17        0.40      1.88 o 
  -6   2  13       50.52       35.62     18.54 o 
  -5   2  13        4.66       14.63     13.91 o 
  -4   2  13        4.79       20.57     10.98 o 
  -3   2  13        5.11       11.51     10.00 o 
  -2   2  13       10.55       18.65     10.39 o 
  -1   2  13       20.81       12.29      7.10 o 
   0   2  13       56.30       44.09     12.59 o 
   1   2  13       87.00       98.11     12.02 o 
   2   2  13      256.18      262.76     12.62 o 
   3   2  13        1.68       -0.62      9.82 o 
   4   2  13       40.09       28.83     19.32 o 
   5   2  13       29.54       25.70     16.01 o 
   6   2  13        3.50       22.71     25.76 o 
   7   2  13       29.66        1.31     11.90 o 
  -8   3  13        7.36       -4.23     15.00 o 
  -7   3  13       16.57       16.59     29.19 o 
  -6   3  13        3.00        0.41      9.34 o 
  -5   3  13       14.70       11.43     10.99 o 
  -4   3  13       95.30       96.76     13.57 o 
  -3   3  13       23.02       31.42     18.74 o 
  -2   3  13       90.56      101.02     13.63 o 
  -1   3  13      114.01      114.34     10.57 o 
   0   3  13      323.24      327.77     11.81 o 
   1   3  13       26.43       15.79     10.83 o 
   2   3  13       42.08       29.55     17.63 o 
   3   3  13       93.02       80.27     19.02 o 
   4   3  13       24.37       -4.11      9.23 o 
   5   3  13       18.94       14.76     17.98 o 
   6   3  13       64.38       82.96     23.06 o 
   7   3  13       13.23       20.51     21.70 o 
  -7   4  13        3.44       -1.59      5.92 o 
  -6   4  13       34.19       37.77     17.57 o 
  -5   4  13       85.34      130.01     16.52 o 
  -4   4  13       94.31      115.51     14.45 o 
  -3   4  13       50.04       45.94     23.38 o 
  -2   4  13      409.82      406.05     23.66 o 
  -1   4  13        1.85       -2.73     14.70 o 
   0   4  13       42.29       46.39     15.93 o 
   1   4  13      295.47      319.49     22.01 o 
   2   4  13      107.84      110.25     13.35 o 
   3   4  13       24.67       29.82     15.64 o 
   4   4  13       59.69       47.61     17.42 o 
   5   4  13       45.56       38.45     18.99 o 
   6   4  13        4.00        8.23     10.98 o 
   7   4  13       13.23        4.06     10.19 o 
  -6   5  13       42.24       33.06     16.76 o 
  -5   5  13        0.85       -2.75     15.13 o 
  -4   5  13      270.36      271.25     24.46 o 
  -3   5  13       97.12      123.23     21.43 o 
  -2   5  13        0.12       20.66     23.06 o 
  -1   5  13      169.59      212.59     22.40 o 
   0   5  13      214.80      225.02     23.40 o 
   1   5  13        0.45        8.39     99.43 o 
   2   5  13       80.77       66.05     18.85 o 
   3   5  13      204.66      212.77     25.46 o 
   4   5  13        0.50      -12.83     27.07 o 
   5   5  13       35.03       43.21     18.86 o 
  -4   6  13        3.50       19.57     22.10 o 
  -3   6  13       20.04       -1.47      8.33 o 
  -2   6  13      166.98      180.22     22.35 o 
  -1   6  13       32.60       31.45     59.34 o 
   0   6  13       18.81       -0.70      8.08 o 
   1   6  13      212.73      240.59     26.89 o 
   2   6  13       40.52       36.81     18.30 o 
   3   6  13        7.13        2.67     78.14 o 
  -8   0  14       28.01        8.40     21.06 o 
  -7   0  14      190.47      196.08     35.34 o 
  -6   0  14       48.26       58.40     17.68 o 
  -4   0  14     1062.05     1071.94     28.30 o 
  -3   0  14     1823.06     1806.74     53.84 o 
  -2   0  14       14.52       41.12     16.23 o 
  -1   0  14      608.40      580.94     19.87 o 
   0   0  14     1608.16     1615.61     41.51 o 
   1   0  14      313.67      331.34     16.66 o 
   2   0  14      166.09      146.99     15.09 o 
   3   0  14      828.75      842.34     19.36 o 
   4   0  14      455.22      486.63     16.28 o 
   6   0  14       90.35       93.08     35.07 o 
   7   0  14      275.83      253.55     43.46 o 
  -8   1  14       48.98       73.11     24.86 o 
  -7   1  14        4.76       -7.01     16.67 o 
  -6   1  14      209.95      205.00     20.26 o 
  -5   1  14      706.18      784.95     16.59 o 
  -4   1  14       37.69       63.11     12.72 o 
  -3   1  14      113.40       96.34     11.45 o 
  -2   1  14     1567.70     1515.63     27.86 o 
  -1   1  14     1039.89     1050.84     15.74 o 
   0   1  14       37.41       26.66     10.14 o 
   1   1  14      948.73      962.34     16.65 o 
   2   1  14     1173.82     1170.13     16.21 o 
   3   1  14      182.33      205.45     11.61 o 
   4   1  14      133.21      122.86     11.03 o 
   5   1  14      483.66      506.66     25.21 o 
   6   1  14      104.84       88.57     24.29 o 
   7   1  14        0.91       12.36     15.40 o 
  -8   2  14       15.91       28.32     27.88 o 
  -7   2  14      246.56      254.52     19.98 o 
  -6   2  14       33.10       46.48     21.71 o 
  -5   2  14       44.30       36.80     13.06 o 
  -4   2  14      598.63      597.59     17.04 o 
  -3   2  14      720.66      759.45     23.54 o 
  -2   2  14       18.70       30.39      9.00 o 
  -1   2  14      159.06      161.28     12.38 o 
   0   2  14     1364.81     1309.69     18.68 o 
   1   2  14      585.86      601.13     15.71 o 
   2   2  14      120.75       98.26     12.89 o 
   3   2  14      904.86      927.05     32.42 o 
   4   2  14      465.00      477.25     32.24 o 
   5   2  14        1.88      -11.92     51.68 o 
   6   2  14      172.13      182.93     26.09 o 
   7   2  14      106.43      128.20     24.47 o 
  -8   3  14        9.27        2.21    108.27 o 
  -7   3  14        2.73        0.64     24.95 o 
  -6   3  14       61.44       64.35     23.99 o 
  -5   3  14      273.85      298.15     20.74 o 
  -4   3  14       18.47       32.08     17.33 o 
  -3   3  14       55.84       33.31     20.24 o 
  -2   3  14      700.34      676.98     22.27 o 
  -1   3  14      550.96      567.19     17.50 o 
   0   3  14        1.38       -8.21     10.15 o 
   1   3  14      371.53      348.86     12.64 o 
   2   3  14      895.87      878.50     51.39 o 
   3   3  14      120.91      121.18     22.21 o 
   4   3  14      183.86      170.98     22.90 o 
   5   3  14      262.04      234.61     29.00 o 
   6   3  14       56.26       35.19     31.74 o 
  -6   4  14        6.16       24.31     16.21 o 
  -5   4  14        2.76       -2.20     36.70 o 
  -4   4  14      119.73      135.10     15.86 o 
  -3   4  14      340.57      332.93     25.78 o 
  -2   4  14        6.28       18.72     25.18 o 
  -1   4  14      133.30      122.94     35.38 o 
   0   4  14      555.09      541.11     25.33 o 
   1   4  14      151.25      168.03     22.85 o 
   2   4  14       40.34       29.10     15.80 o 
   3   4  14      139.91      143.86     17.30 o 
   4   4  14      218.58      224.35     19.60 o 
   5   4  14       19.29       53.41     28.26 o 
   6   4  14      104.64       85.98     22.34 o 
  -6   5  14       17.68       29.57     28.91 o 
  -5   5  14      101.53      101.33     21.44 o 
  -4   5  14        2.93        3.08      7.54 o 
  -3   5  14       23.90        2.82      5.11 o 
  -2   5  14      166.22      163.58     33.16 o 
  -1   5  14      154.19      174.52     26.00 o 
   0   5  14        5.59       -1.50      3.27 o 
   1   5  14       54.49       18.12     19.56 o 
   2   5  14      158.10      146.52     25.61 o 
   3   5  14       42.53       41.28     28.79 o 
   4   5  14       27.89       59.01     20.41 o 
  -1   6  14       10.75       16.40     47.93 o 
   0   6  14       57.10       54.18     21.72 o 
   1   6  14       63.20       82.64     36.69 o 
   2   6  14        5.67        7.63     55.99 o 
  -7   1  15       19.06       20.34     14.64 o 
  -6   1  15        2.31       -1.05     18.38 o 
  -5   1  15        4.57       -4.11     14.50 o 
  -4   1  15        0.31       -1.89      8.42 o 
  -3   1  15       20.18       25.31     10.37 o 
  -2   1  15       41.20       24.89     10.40 o 
  -1   1  15        4.02        7.90     12.39 o 
   0   1  15      162.89      144.54     12.33 o 
   1   1  15        9.31       17.62     12.18 o 
   2   1  15       67.87       58.43     12.15 o 
   3   1  15       50.89       41.40     10.86 o 
   4   1  15        8.53        5.52     11.29 o 
   5   1  15        3.37       18.58     38.53 o 
   6   1  15       21.61        0.50     20.20 o 
  -7   2  15        7.97        5.95     16.13 o 
  -6   2  15        0.16       -1.74      5.43 o 
  -5   2  15       56.43       65.26     13.29 o 
  -4   2  15        5.84        3.68      7.00 o 
  -3   2  15       16.55        5.37     16.60 o 
  -2   2  15      167.88      161.69     10.32 o 
  -1   2  15       80.49       98.27     12.69 o 
   0   2  15        2.78        0.45      2.02 o 
   1   2  15       92.65       97.27     14.58 o 
   2   2  15      187.87      195.08     14.26 o 
   3   2  15        0.01        3.09     21.01 o 
   4   2  15      134.45      136.76     36.14 o 
   5   2  15       42.47       45.74     22.60 o 
   6   2  15        2.31       -2.06      6.69 o 
  -7   3  15       10.24       16.63     27.92 o 
  -6   3  15        7.22       15.80     16.10 o 
  -5   3  15        3.18       14.67     11.32 o 
  -4   3  15      116.68      131.57     15.92 o 
  -3   3  15      195.66      210.51     15.81 o 
  -2   3  15        2.89        5.85      4.56 o 
  -1   3  15       73.08       61.66     15.94 o 
   0   3  15      179.82      166.85     16.70 o 
   1   3  15       12.35        8.65     10.12 o 
   2   3  15       80.62       95.83     19.38 o 
   3   3  15      138.99      146.45     29.84 o 
   4   3  15       47.64       48.67     25.91 o 
   5   3  15        0.91       -0.46      4.39 o 
   6   3  15       44.36       24.46     87.01 o 
  -6   4  15       20.23       45.15     39.06 o 
  -5   4  15       47.82       59.83     17.35 o 
  -4   4  15        0.82       -2.01      5.17 o 
  -3   4  15        8.60       -2.37     20.33 o 
  -2   4  15      219.27      244.43     23.74 o 
  -1   4  15      127.85      137.12     21.04 o 
   0   4  15       53.43       34.92     20.46 o 
   1   4  15      132.79      134.51     22.41 o 
   2   4  15       60.82       72.06     27.06 o 
   3   4  15        0.63        8.12     10.43 o 
   4   4  15       26.46       18.52     17.01 o 
   5   4  15       62.81       54.96     20.52 o 
   6   4  15        9.51       11.15     25.93 o 
  -5   5  15        1.71        9.09     66.99 o 
  -4   5  15       74.43       76.11     33.37 o 
  -3   5  15       71.87       81.00     28.60 o 
  -2   5  15        8.23        2.51     55.55 o 
  -1   5  15       29.17       12.18     12.65 o 
   0   5  15      105.01       82.04     31.80 o 
   1   5  15       28.92       68.59     41.81 o 
   2   5  15       33.83       23.01     24.07 o 
   3   5  15       98.54       92.77     26.64 o 
  -7   0  16       48.68       42.41     40.48 o 
  -6   0  16      171.65      239.05     37.24 o 
  -5   0  16        1.17       17.05     25.39 o 
  -4   0  16      175.67      148.28     15.01 o 
  -3   0  16      318.93      340.61     20.19 o 
  -2   0  16       15.85       30.98     23.28 o 
  -1   0  16       26.26       19.32     22.52 o 
   0   0  16      592.52      585.02     22.34 o 
   1   0  16      392.75      421.82     19.76 o 
   2   0  16        4.05       -5.37      9.35 o 
   3   0  16      328.21      340.03     18.76 o 
   4   0  16      484.66      546.71     37.42 o 
   5   0  16       13.10       10.27    278.67 o 
   6   0  16       14.13       -2.61    156.10 o 
  -6   1  16        2.12        0.61      8.83 o 
  -5   1  16      135.29      147.47     22.24 o 
  -4   1  16       82.94      129.00     14.43 o 
  -3   1  16        8.02        5.20     16.04 o 
  -2   1  16      436.12      400.10     14.69 o 
  -1   1  16      528.41      551.14     14.89 o 
   0   1  16        9.69       26.91     11.56 o 
   1   1  16      121.60      105.92     12.77 o 
   2   1  16      584.78      577.94     14.70 o 
   3   1  16       98.83      112.34     11.92 o 
   4   1  16       14.15       24.38     12.00 o 
   5   1  16      218.07      222.91     40.84 o 
   6   1  16      232.15      223.00     41.42 o 
  -7   2  16       64.10       63.75     35.47 o 
  -6   2  16       35.52       51.18     20.23 o 
  -5   2  16        3.85        4.45     11.47 o 
  -4   2  16       17.48       -1.66     11.70 o 
  -3   2  16      348.89      362.42     16.47 o 
  -2   2  16       92.14      121.36     12.69 o 
  -1   2  16       60.70       47.05     10.53 o 
   0   2  16      551.38      537.39     15.40 o 
   1   2  16      205.12      230.99     13.78 o 
   2   2  16        0.49       -0.57     10.36 o 
   3   2  16      141.04      120.33     31.41 o 
   4   2  16      450.02      466.69     24.96 o 
   5   2  16       20.93        7.81     21.42 o 
   6   2  16       36.14       38.07     42.74 o 
  -7   3  16       19.84       35.31     37.88 o 
  -5   3  16      166.87      177.92     16.27 o 
  -4   3  16       37.56       39.57     16.03 o 
  -3   3  16        6.81       12.69     18.09 o 
  -2   3  16       91.28      103.35     14.37 o 
  -1   3  16      276.33      293.49     15.20 o 
   0   3  16       63.93       69.05     17.04 o 
   1   3  16       56.14       47.68     15.62 o 
   2   3  16      531.64      565.37     27.25 o 
   3   3  16       73.16       67.46     19.70 o 
   4   3  16       30.07       22.51     78.38 o 
   5   3  16       60.46       37.81     33.82 o 
   6   3  16       88.04       88.82     41.33 o 
  -5   4  16        7.79       11.71     30.25 o 
  -4   4  16       13.44        2.84      7.62 o 
  -3   4  16      148.91      132.93     20.79 o 
  -2   4  16       28.79       34.52     25.30 o 
  -1   4  16        4.64        6.84      7.48 o 
   0   4  16      178.80      172.86     27.56 o 
   1   4  16      167.92      177.31     26.64 o 
   2   4  16        0.46       -4.34     51.72 o 
   3   4  16       44.17       34.60     21.31 o 
   4   4  16      161.47      131.50     33.31 o 
   5   4  16       21.21       -2.28      6.75 o 
  -4   5  16       32.16       13.17     38.94 o 
  -3   5  16        9.91       12.65    506.34 o 
  -2   5  16       57.39       63.66     30.24 o 
  -1   5  16      126.63      113.05     26.88 o 
   0   5  16        0.88        3.03    115.40 o 
   1   5  16        6.74       -2.18      5.34 o 
  -6   1  17        0.64        1.40     12.30 o 
  -5   1  17        5.40        5.77      9.03 o 
  -4   1  17        0.35       10.27     10.98 o 
  -3   1  17       25.62       32.03     13.13 o 
  -2   1  17        3.13       -4.36      5.72 o 
  -1   1  17       10.77        6.07     11.49 o 
   0   1  17        0.73       -0.11      6.32 o 
   1   1  17        0.92        0.06      2.89 o 
   2   1  17        7.87        5.58      7.19 o 
   3   1  17        1.38       -0.90      2.76 o 
   4   1  17       25.52       -4.37     10.87 o 
   5   1  17        0.44       31.45     28.43 o 
  -6   2  17        2.59       -1.23      4.01 o 
  -5   2  17       28.49       11.26     27.41 o 
  -4   2  17        5.34        3.31     10.97 o 
  -3   2  17        0.33        7.25     12.62 o 
  -2   2  17        0.68        1.73      2.79 o 
  -1   2  17       46.26       58.74     15.33 o 
   0   2  17        7.12       12.00      8.49 o 
   1   2  17        6.48       -7.65     10.05 o 
   2   2  17       35.53       34.11     11.02 o 
   3   2  17        0.52       -0.06      6.15 o 
   4   2  17        8.30       34.91     18.85 o 
   5   2  17        4.93        1.82      5.82 o 
  -6   3  17       12.29       33.78     32.94 o 
  -5   3  17        6.32       15.45     23.83 o 
  -4   3  17        0.90       -0.89      7.53 o 
  -3   3  17       35.28       41.94     17.30 o 
  -2   3  17        1.79       10.83     24.92 o 
  -1   3  17        0.20        0.66      3.85 o 
   0   3  17       62.17       64.75     14.92 o 
   1   3  17       56.27       65.93     16.13 o 
   2   3  17        7.50       21.83    784.23 o 
   3   3  17       14.66        0.19     17.19 o 
   4   3  17       27.62       33.76     18.20 o 
  -4   4  17       41.40       33.97     29.83 o 
  -3   4  17        6.18        3.41      7.70 o 
  -2   4  17       77.69       69.52     17.78 o 
  -1   4  17       80.89       97.51     26.36 o 
   0   4  17        4.66        7.53     38.93 o 
   1   4  17        1.32       -6.87     20.94 o 
   2   4  17       51.44       53.92     21.43 o 
  -5   0  18      101.13      156.08     35.83 o 
  -4   0  18        0.35       -8.92     30.87 o 
  -3   0  18      266.57      306.60     25.54 o 
  -2   0  18      390.35      443.36     29.55 o 
  -1   0  18       18.71        5.22     23.63 o 
   0   0  18      333.52      335.34     22.94 o 
   1   0  18      471.36      533.19     52.43 o 
   2   0  18       18.50       15.19     23.94 o 
   3   0  18        1.29       -6.25     35.87 o 
   4   0  18      141.78      120.65     39.28 o 
   5   0  18      148.47      191.09     40.59 o 
  -5   1  18       95.58      110.67     30.19 o 
  -4   1  18      327.73      423.00     24.35 o 
  -3   1  18       75.01      108.19     14.26 o 
  -2   1  18       64.64       59.09     13.75 o 
  -1   1  18      433.94      459.52     16.01 o 
   0   1  18      157.12      190.27     15.12 o 
   1   1  18        3.29       16.77     12.95 o 
   2   1  18      232.43      242.64     14.98 o 
   3   1  18      287.04      292.45     18.97 o 
   4   1  18        0.72        9.32     28.42 o 
   5   1  18       34.67       58.97     37.43 o 
  -6   2  18       92.80       88.69     33.69 o 
  -4   2  18        2.28        8.32     11.36 o 
  -3   2  18      186.43      205.31     17.55 o 
  -2   2  18      158.03      195.29     16.25 o 
  -1   2  18       23.31       17.75     14.95 o 
   0   2  18       70.16       46.17     21.47 o 
   1   2  18      441.82      474.52     16.92 o 
   2   2  18       86.05      107.58     18.08 o 
   3   2  18       25.65        1.90     11.17 o 
   4   2  18      161.08      143.70     24.48 o 
   5   2  18       39.70       54.78     30.18 o 
  -4   3  18       57.15       35.69     45.69 o 
  -3   3  18       40.20       46.01     20.33 o 
  -2   3  18        0.91       -0.13      2.76 o 
  -1   3  18      273.59      289.67     18.15 o 
   0   3  18      136.18      160.69     16.62 o 
   1   3  18        3.86        7.72      8.07 o 
   2   3  18       80.63       55.17     39.43 o 
  -4   4  18        0.10       -0.70      8.29 o 
  -3   4  18       93.04       53.45     34.37 o 
  -2   4  18       70.68       73.69     31.33 o 
  -1   4  18        1.07        1.46     13.19 o 
  -3   1  19        0.75       -5.73      8.09 o 
  -2   1  19       11.24        0.98     13.88 o 
  -1   1  19        2.98       -5.38     17.17 o 
   0   1  19        1.39        0.85      3.09 o 
   1   1  19       55.79       51.59     14.83 o 
   2   1  19        5.20        0.11      2.60 o 
   3   1  19       35.44       32.69     26.58 o 
   4   1  19        5.43       26.95     31.00 o 
  -3   2  19        2.69        6.03     10.23 o 
  -2   2  19        5.16        1.49      5.61 o 
  -1   2  19       68.09       66.19     15.78 o 
   0   2  19       30.97       31.24     22.65 o 
   1   2  19       26.86       19.16     14.61 o 
   2   2  19       19.87       16.55     16.08 o 
   3   2  19       13.72        9.62     14.15 o 
  -3   3  19       67.10       58.35     35.42 o 
  -2   3  19       27.36       21.56     22.25 o 
  -1   3  19       18.64       10.62     14.74 o 
   0   3  19        6.26        6.80     17.79 o 
   1   3  19       37.99       33.56     32.41 o 
   2   3  19       16.63        4.46     16.55 o 
   3   3  19       12.87       24.70     31.59 o 
  -2   0  20       72.94       82.39     24.49 o 
  -1   0  20       29.67       59.04     25.60 o 
   0   0  20       37.07       17.94     28.18 o 
   1   0  20      120.47      125.94     22.29 o 
   2   0  20       83.23       98.01     23.30 o 
   3   0  20       20.43       11.73     30.90 o 
  -2   1  20       44.82       14.77     10.40 o 
  -1   1  20       73.22       49.56     27.15 o 
   0   1  20       90.62       80.39     20.43 o 
   1   1  20       23.73       42.03     15.48 o 
   2   1  20       71.44       57.05     18.27 o 
   3   1  20      165.10      151.02     34.58 o 
  -3   2  20       18.17       12.64     25.41 o 
  -2   2  20      199.23      236.54     19.82 o 
  -1   2  20       51.14       80.01     17.12 o 
   0   2  20       69.77       53.58     22.28 o 
   1   2  20      150.92      129.05     33.35 o 
   2   2  20       54.69       57.27     31.20 o 
  -1   3  20       71.67       49.30     40.46 o 
   0   3  20      164.49      205.18     33.65 o 
  -2   1  21       31.70       34.42     21.37 o 
   0   1  21        4.69        8.58     11.61 o 
   1   1  21        0.92       -2.08     39.74 o 
   0   2  21       35.72       24.48     32.40 o 
                                                 
